# Supplementary material for: Anoikis-related CTNND1 is associated with immuno-suppressive tumor microenvironment and predicts unfavorable immunotherapeutic outcome in non-small cell lung cancer
Source: J Cancer. 2024 Jan 1;15(2):317–31. doi: 10.7150/jca.89542 (PMC10758022; doi:10.7150/jca.89542)
Supplement: Supplementary file 2 — Supplementary tables. [file jcav15p0317s2.xlsx]

## Sheet: TableS1
Table S1. The information of datasets used in this study.
ID	Data Type	Cancer Type	Samples
TCGA-NSCLC	RNA-seq	NSCLC	998
GSE42127	RNA-seq	NSCLC	173
GSE126044	RNA-seq	NSCLC	16
GSE135222	RNA-seq	NSCLC	27
GSE173839	RNA-seq	breast cancer	50
PRJEB23709	RNA-seq	Melanoma	33
PRJEB25780	RNA-seq	Gastric carcinomas	45

## Sheet: Table S2
Table S2. The detailed clinic parameters of enrolled in-house patients
Parameters	Case	Proportion (%)
Gender
Male	41	0.706897
Female	17	0.293103
Age
≤60	32	0.551724
>60	26	0.448276
Pathology type
NSCLC	50	0.862069
SCLC	8	0.137931
Differentiation degree
I-II	31	0.534483
III	21	0.362069
Unknown	6	0.103448
Tumor size
≥5cm	21	0.362069
<5cm	37	0.637931

## Sheet: TableS3
Table S3. Comparison of mutation variants between CTNND1-high and low groups.
Hugo_Symbol	high	low	pval	or	ci.up	ci.low	adjPval
ITGBL1	4	27	2.61456e-05	0.143132	0.415312	0.0361112	0.433416
TP53	352	300	0.000137434	1.68793	2.23442	1.27753	1
SYNE1	131	86	0.000389365	1.7423	2.40207	1.26834	1
ST8SIA6	4	22	0.000455384	0.177541	0.528268	0.0441391	1
OR4K2	30	9	0.000496725	3.52745	8.54371	1.61062	1
ZNF99	44	19	0.00102454	2.47674	4.56516	1.39106	1
MXRA5	39	71	0.0016437	0.517553	0.794769	0.333024	1
KMT2D	91	56	0.0016647	1.79343	2.62206	1.23491	1
U2AF1	1	13	0.00171261	0.0760799	0.510422	0.00178843	1
NMS	9	0	0.00177903	Inf	Inf	2.0206	1
GRIPAP1	14	2	0.00206148	7.25638	66.2113	1.65287	1
MCOLN3	2	15	0.00216946	0.131609	0.570726	0.0145023	1
GIGYF2	16	3	0.00222862	5.54151	29.8832	1.57171	1
GALNT15	3	17	0.00234569	0.173797	0.606518	0.0324136	1
PCDHA2	17	40	0.00242336	0.409886	0.752319	0.214602	1
OR4C16	12	32	0.00297787	0.364231	0.737285	0.168651	1
ESCO1	11	1	0.00308615	11.3497	489.39	1.63836	1
MYOT	11	1	0.00308615	11.3497	489.39	1.63836	1
BUD13	1	12	0.00323256	0.0826463	0.562438	0.00192982	1
TRBV19	1	12	0.00323256	0.0826463	0.562438	0.00192982	1
HIST1H3F	8	0	0.00361038	Inf	Inf	1.74416	1
LBR	8	0	0.00361038	Inf	Inf	1.74416	1
MFGE8	8	0	0.00361038	Inf	Inf	1.74416	1
PLBD2	8	0	0.00361038	Inf	Inf	1.74416	1
ZSCAN32	8	0	0.00361038	Inf	Inf	1.74416	1
DSC3	5	20	0.00365215	0.245638	0.681773	0.0714354	1
NEU4	5	20	0.00365215	0.245638	0.681773	0.0714354	1
C17orf104	13	2	0.00373216	6.72399	61.7349	1.50992	1
SYT1	13	2	0.00373216	6.72399	61.7349	1.50992	1
NUP210	24	8	0.00375116	3.14007	8.17144	1.34773	1
CNTFR	0	9	0.00376851	0	0.507347	0	1
PLCXD2	0	9	0.00376851	0	0.507347	0	1
FBXO40	17	4	0.00376906	4.41667	18.1683	1.42649	1
RASAL3	17	4	0.00376906	4.41667	18.1683	1.42649	1
CDKN2A	58	32	0.00385824	1.94732	3.16428	1.21659	1
LGI2	3	16	0.0040818	0.185044	0.652452	0.0343051	1
SLC35F3	3	16	0.0040818	0.185044	0.652452	0.0343051	1
TRPM6	19	41	0.00480611	0.447823	0.803272	0.241579	1
NETO1	13	32	0.00548289	0.395393	0.786305	0.187958	1
ZNF184	18	5	0.00575147	3.7426	13.0043	1.32499	1
SAFB	10	1	0.00582056	10.2983	447.701	1.45509	1
SESN2	10	1	0.00582056	10.2983	447.701	1.45509	1
GJA9	1	11	0.00606414	0.0903326	0.625766	0.0020948	1
PNPLA5	1	11	0.00606414	0.0903326	0.625766	0.0020948	1
SLAMF8	1	11	0.00606414	0.0903326	0.625766	0.0020948	1
OR52A1	16	4	0.00635934	4.14811	17.1698	1.32521	1
L3MBTL4	14	3	0.00675434	4.8285	26.372	1.3357	1
ALG13	21	7	0.0069683	3.12622	8.79006	1.26525	1
FAM73A	2	13	0.00697908	0.152486	0.679053	0.0166108	1
CCDC147	7	22	0.00726891	0.312511	0.766546	0.111673	1
C1QTNF6	7	0	0.00731916	Inf	Inf	1.47003	1
C9orf172	7	0	0.00731916	Inf	Inf	1.47003	1
IGF2	7	0	0.00731916	Inf	Inf	1.47003	1
KDM8	7	0	0.00731916	Inf	Inf	1.47003	1
LNX2	7	0	0.00731916	Inf	Inf	1.47003	1
LTV1	7	0	0.00731916	Inf	Inf	1.47003	1
MLC1	7	0	0.00731916	Inf	Inf	1.47003	1
MSL2	7	0	0.00731916	Inf	Inf	1.47003	1
PCCB	7	0	0.00731916	Inf	Inf	1.47003	1
POLDIP2	7	0	0.00731916	Inf	Inf	1.47003	1
PRNT	7	0	0.00731916	Inf	Inf	1.47003	1
SDR16C5	7	0	0.00731916	Inf	Inf	1.47003	1
SLC15A4	7	0	0.00731916	Inf	Inf	1.47003	1
TBCCD1	7	0	0.00731916	Inf	Inf	1.47003	1
LMBR1L	0	8	0.0075976	0	0.587754	0	1
ZWILCH	0	8	0.0075976	0	0.587754	0	1
TRERF1	19	6	0.00815625	3.29246	10.1636	1.25015	1
SLC9A2	11	28	0.00817203	0.384077	0.807063	0.170453	1
LMO7	6	20	0.00849353	0.295295	0.771097	0.0961703	1
LRP1	27	50	0.00872116	0.520259	0.864356	0.307296	1
OR52E8	17	5	0.00940797	3.52717	12.3228	1.23609	1
SIDT1	17	5	0.00940797	3.52717	12.3228	1.23609	1
ZNF28	17	5	0.00940797	3.52717	12.3228	1.23609	1
TLN2	42	22	0.00944896	2.01995	3.61431	1.1573	1
SIPA1L2	19	39	0.00963443	0.472861	0.852916	0.254015	1
PSG4	5	18	0.00978152	0.274015	0.774001	0.0788563	1
CACNA1C	32	56	0.00994942	0.549011	0.881566	0.337004	1
PTPRD	45	72	0.0103431	0.595424	0.898894	0.391074	1
FTHL17	15	4	0.01062	3.88069	16.1757	1.22456	1
LRRK2	52	30	0.0108814	1.84452	3.05497	1.13094	1
CD2BP2	9	1	0.0109007	9.24962	406.172	1.27324	1
LRRC40	9	1	0.0109007	9.24962	406.172	1.27324	1
RNF214	9	1	0.0109007	9.24962	406.172	1.27324	1
SIN3B	9	1	0.0109007	9.24962	406.172	1.27324	1
TULP3	9	1	0.0109007	9.24962	406.172	1.27324	1
WNT9A	9	1	0.0109007	9.24962	406.172	1.27324	1
ZNF442	9	1	0.0109007	9.24962	406.172	1.27324	1
ZNF544	9	1	0.0109007	9.24962	406.172	1.27324	1
OR51A7	4	16	0.0110262	0.247208	0.773807	0.0597239	1
OR10G8	15	33	0.0112081	0.443269	0.852492	0.220575	1
CAPN2	1	10	0.0112973	0.0995531	0.704565	0.00228982	1
CCDC174	1	10	0.0112973	0.0995531	0.704565	0.00228982	1
COL18A1	1	10	0.0112973	0.0995531	0.704565	0.00228982	1
COL8A2	1	10	0.0112973	0.0995531	0.704565	0.00228982	1
ELMOD1	1	10	0.0112973	0.0995531	0.704565	0.00228982	1
KRTAP5-1	1	10	0.0112973	0.0995531	0.704565	0.00228982	1
MKL1	13	3	0.011587	4.47425	24.6336	1.21885	1
WNT10B	13	3	0.011587	4.47425	24.6336	1.21885	1
KRAS	64	94	0.0118438	0.642244	0.919677	0.446372	1
ADAM32	11	2	0.0119191	5.66591	52.8524	1.227	1
ESR2	11	2	0.0119191	5.66591	52.8524	1.227	1
MED25	11	2	0.0119191	5.66591	52.8524	1.227	1
RECK	11	2	0.0119191	5.66591	52.8524	1.227	1
BRAF	18	37	0.0119272	0.473264	0.867136	0.249739	1
NES	18	37	0.0119272	0.473264	0.867136	0.249739	1
CRISP1	3	14	0.0120166	0.212357	0.767668	0.0388814	1
DUSP10	3	14	0.0120166	0.212357	0.767668	0.0388814	1
KRTAP13-4	3	14	0.0120166	0.212357	0.767668	0.0388814	1
SCML2	3	14	0.0120166	0.212357	0.767668	0.0388814	1
SLC2A10	3	14	0.0120166	0.212357	0.767668	0.0388814	1
ZNF41	3	14	0.0120166	0.212357	0.767668	0.0388814	1
PCDHB13	9	24	0.012076	0.368246	0.83127	0.148988	1
CD86	2	12	0.0123522	0.165534	0.749507	0.0179174	1
CYP4B1	2	12	0.0123522	0.165534	0.749507	0.0179174	1
CYYR1	2	12	0.0123522	0.165534	0.749507	0.0179174	1
FMO4	2	12	0.0123522	0.165534	0.749507	0.0179174	1
PELP1	2	12	0.0123522	0.165534	0.749507	0.0179174	1
CYP4F2	18	6	0.0129855	3.11255	9.66211	1.17067	1
SGK223	18	6	0.0129855	3.11255	9.66211	1.17067	1
MLLT4	21	8	0.0141003	2.73008	7.20184	1.14759	1
MME	24	10	0.0143429	2.50212	5.93056	1.13815	1
PASK	8	22	0.0146143	0.357872	0.84496	0.136334	1
AKR1C4	6	0	0.0148221	Inf	Inf	1.19881	1
ANP32E	6	0	0.0148221	Inf	Inf	1.19881	1
AVIL	6	0	0.0148221	Inf	Inf	1.19881	1
CHMP4A	6	0	0.0148221	Inf	Inf	1.19881	1
CIDEA	6	0	0.0148221	Inf	Inf	1.19881	1
ICAM1	6	0	0.0148221	Inf	Inf	1.19881	1
KLF6	6	0	0.0148221	Inf	Inf	1.19881	1
KLRC3	6	0	0.0148221	Inf	Inf	1.19881	1
KRTAP5-8	6	0	0.0148221	Inf	Inf	1.19881	1
LETM2	6	0	0.0148221	Inf	Inf	1.19881	1
2023-03-02	6	0	0.0148221	Inf	Inf	1.19881	1
NUP88	6	0	0.0148221	Inf	Inf	1.19881	1
PAK6	6	0	0.0148221	Inf	Inf	1.19881	1
PRG2	6	0	0.0148221	Inf	Inf	1.19881	1
RAB4A	6	0	0.0148221	Inf	Inf	1.19881	1
REC8	6	0	0.0148221	Inf	Inf	1.19881	1
SLC25A6	6	0	0.0148221	Inf	Inf	1.19881	1
STXBP2	6	0	0.0148221	Inf	Inf	1.19881	1
SULT4A1	6	0	0.0148221	Inf	Inf	1.19881	1
SUN2	6	0	0.0148221	Inf	Inf	1.19881	1
SYT17	6	0	0.0148221	Inf	Inf	1.19881	1
TADA2A	6	0	0.0148221	Inf	Inf	1.19881	1
TRAV3	6	0	0.0148221	Inf	Inf	1.19881	1
WDR26	6	0	0.0148221	Inf	Inf	1.19881	1
ATP11A	16	5	0.0152211	3.31267	11.6536	1.14773	1
OR56B4	16	5	0.0152211	3.31267	11.6536	1.14773	1
C9orf41	0	7	0.0153018	0	0.697335	0	1
DDX31	0	7	0.0153018	0	0.697335	0	1
IFNA13	0	7	0.0153018	0	0.697335	0	1
PIP5K1A	0	7	0.0153018	0	0.697335	0	1
PLA2G2F	0	7	0.0153018	0	0.697335	0	1
TMEM30A	0	7	0.0153018	0	0.697335	0	1
SPANXN2	5	17	0.0157559	0.290743	0.829639	0.0832153	1
AHNAK2	55	82	0.0166549	0.638199	0.935092	0.433022	1
FMN2	76	51	0.0171259	1.60263	2.39418	1.07975	1
C3	25	11	0.0172807	2.36976	5.40055	1.10949	1
THADA	25	11	0.0172807	2.36976	5.40055	1.10949	1
ASIC5	14	4	0.0175378	3.6152	15.186	1.12457	1
BAZ2A	14	4	0.0175378	3.6152	15.186	1.12457	1
PTPN5	14	4	0.0175378	3.6152	15.186	1.12457	1
KCNN2	22	9	0.0175616	2.54266	6.34177	1.11111	1
TTLL7	22	9	0.0175616	2.54266	6.34177	1.11111	1
DYNC1H1	40	22	0.0179101	1.91519	3.44099	1.09126	1
CAMSAP1	4	15	0.0181264	0.264235	0.837379	0.0633916	1
VAV2	4	15	0.0181264	0.264235	0.837379	0.0633916	1
UNC45B	9	23	0.0181669	0.385063	0.874948	0.155123	1
GRM7	19	37	0.018691	0.500611	0.908527	0.26769	1
HNRNPA1	12	3	0.0196571	4.12149	22.9023	1.10285	1
IDO2	12	3	0.0196571	4.12149	22.9023	1.10285	1
KCNJ4	12	3	0.0196571	4.12149	22.9023	1.10285	1
NT5DC3	12	3	0.0196571	4.12149	22.9023	1.10285	1
RFX1	12	3	0.0196571	4.12149	22.9023	1.10285	1
WIF1	12	3	0.0196571	4.12149	22.9023	1.10285	1
ZNF420	12	3	0.0196571	4.12149	22.9023	1.10285	1
ADAM19	14	30	0.019791	0.457089	0.90253	0.220944	1
ZNF521	30	51	0.0200219	0.56913	0.929969	0.343098	1
ASTE1	8	1	0.0202507	8.20499	364.801	1.09309	1
C7orf26	8	1	0.0202507	8.20499	364.801	1.09309	1
CYP21A2	8	1	0.0202507	8.20499	364.801	1.09309	1
CYP3A7	8	1	0.0202507	8.20499	364.801	1.09309	1
IPP	8	1	0.0202507	8.20499	364.801	1.09309	1
KCNK5	8	1	0.0202507	8.20499	364.801	1.09309	1
LDHD	8	1	0.0202507	8.20499	364.801	1.09309	1
MAGIX	8	1	0.0202507	8.20499	364.801	1.09309	1
MIPOL1	8	1	0.0202507	8.20499	364.801	1.09309	1
MTIF2	8	1	0.0202507	8.20499	364.801	1.09309	1
PPM1E	8	1	0.0202507	8.20499	364.801	1.09309	1
RAB11FIP4	8	1	0.0202507	8.20499	364.801	1.09309	1
SHE	8	1	0.0202507	8.20499	364.801	1.09309	1
TEKT5	8	1	0.0202507	8.20499	364.801	1.09309	1
TNIP3	8	1	0.0202507	8.20499	364.801	1.09309	1
TREM1	8	1	0.0202507	8.20499	364.801	1.09309	1
UBTF	8	1	0.0202507	8.20499	364.801	1.09309	1
ASB2	3	13	0.0202906	0.229164	0.841234	0.0416241	1
GNL3L	3	13	0.0202906	0.229164	0.841234	0.0416241	1
KRTAP5-10	3	13	0.0202906	0.229164	0.841234	0.0416241	1
LRRC49	3	13	0.0202906	0.229164	0.841234	0.0416241	1
RAPGEF2	26	12	0.0204167	2.25947	4.97783	1.08521	1
OR2B3	17	6	0.0204397	2.93347	9.1667	1.09168	1
OR51M1	17	6	0.0204397	2.93347	9.1667	1.09168	1
TBC1D9	17	6	0.0204397	2.93347	9.1667	1.09168	1
TET3	17	6	0.0204397	2.93347	9.1667	1.09168	1
ULK1	17	6	0.0204397	2.93347	9.1667	1.09168	1
ALOXE3	1	9	0.0208791	0.110835	0.805179	0.00252389	1
AMDHD1	1	9	0.0208791	0.110835	0.805179	0.00252389	1
HOXB5	1	9	0.0208791	0.110835	0.805179	0.00252389	1
MMP26	1	9	0.0208791	0.110835	0.805179	0.00252389	1
MST4	1	9	0.0208791	0.110835	0.805179	0.00252389	1
OAS1	1	9	0.0208791	0.110835	0.805179	0.00252389	1
PDIA2	1	9	0.0208791	0.110835	0.805179	0.00252389	1
QDPR	1	9	0.0208791	0.110835	0.805179	0.00252389	1
ZNF317	1	9	0.0208791	0.110835	0.805179	0.00252389	1
C4orf50	10	2	0.0209816	5.14019	48.4901	1.08715	1
COLQ	10	2	0.0209816	5.14019	48.4901	1.08715	1
ETV6	10	2	0.0209816	5.14019	48.4901	1.08715	1
GPAA1	10	2	0.0209816	5.14019	48.4901	1.08715	1
NPC1	10	2	0.0209816	5.14019	48.4901	1.08715	1
PHACTR4	10	2	0.0209816	5.14019	48.4901	1.08715	1
POGZ	10	2	0.0209816	5.14019	48.4901	1.08715	1
SAP30BP	10	2	0.0209816	5.14019	48.4901	1.08715	1
TCN2	10	2	0.0209816	5.14019	48.4901	1.08715	1
BMPER	23	10	0.0212956	2.39276	5.69736	1.08115	1
PCDHGB1	23	10	0.0212956	2.39276	5.69736	1.08115	1
AOC1	20	8	0.0214616	2.59458	6.88057	1.08163	1
ARNTL2	2	11	0.0216378	0.180953	0.835585	0.0193959	1
IL10RA	2	11	0.0216378	0.180953	0.835585	0.0193959	1
IL18R1	2	11	0.0216378	0.180953	0.835585	0.0193959	1
INSIG2	2	11	0.0216378	0.180953	0.835585	0.0193959	1
SRPX2	2	11	0.0216378	0.180953	0.835585	0.0193959	1
TMEM178A	2	11	0.0216378	0.180953	0.835585	0.0193959	1
ZNF488	2	11	0.0216378	0.180953	0.835585	0.0193959	1
CWH43	30	15	0.0219052	2.09096	4.24059	1.07369	1
SVIL	10	24	0.0219924	0.409989	0.901321	0.17298	1
GRIN2D	15	5	0.0243355	3.09908	10.9878	1.05994	1
HLTF	15	5	0.0243355	3.09908	10.9878	1.05994	1
MYO5C	15	5	0.0243355	3.09908	10.9878	1.05994	1
NWD1	15	5	0.0243355	3.09908	10.9878	1.05994	1
COL27A1	13	28	0.0244862	0.455765	0.922666	0.21389	1
EGFR	29	49	0.0245916	0.573954	0.94597	0.342875	1
BICD1	5	16	0.0250833	0.30956	0.893485	0.0879934	1
MAP2K3	5	16	0.0250833	0.30956	0.893485	0.0879934	1
SON	24	11	0.025264	2.27011	5.19562	1.05616	1
KIF2B	34	55	0.0259586	0.597894	0.954272	0.370097	1
SNRPN	18	7	0.0261619	2.66272	7.61567	1.0492	1
RPE65	7	19	0.0269562	0.364131	0.915083	0.128151	1
SLC24A5	7	19	0.0269562	0.364131	0.915083	0.128151	1
SYT4	7	19	0.0269562	0.364131	0.915083	0.128151	1
DOCK7	9	22	0.0270312	0.403409	0.923175	0.161744	1
COBL	28	14	0.0271888	2.08618	4.34589	1.04644	1
SETX	14	29	0.028025	0.473868	0.940009	0.228285	1
L1CAM	20	37	0.0283388	0.528069	0.950034	0.285778	1
AGTPBP1	13	4	0.0286088	3.34993	14.2002	1.02531	1
GPAM	13	4	0.0286088	3.34993	14.2002	1.02531	1
LAMP3	13	4	0.0286088	3.34993	14.2002	1.02531	1
PER3	13	4	0.0286088	3.34993	14.2002	1.02531	1
SEC23A	13	4	0.0286088	3.34993	14.2002	1.02531	1
TTLL2	13	4	0.0286088	3.34993	14.2002	1.02531	1
ZFR2	13	4	0.0286088	3.34993	14.2002	1.02531	1
PLXNA4	69	47	0.0292507	1.5664	2.3786	1.03874	1
AGBL2	4	14	0.0294397	0.283633	0.911808	0.0675209	1
BTNL8	4	14	0.0294397	0.283633	0.911808	0.0675209	1
CD6	4	14	0.0294397	0.283633	0.911808	0.0675209	1
EPX	4	14	0.0294397	0.283633	0.911808	0.0675209	1
MAP7D2	4	14	0.0294397	0.283633	0.911808	0.0675209	1
OR10G2	4	14	0.0294397	0.283633	0.911808	0.0675209	1
SULT1E1	4	14	0.0294397	0.283633	0.911808	0.0675209	1
SYT13	4	14	0.0294397	0.283633	0.911808	0.0675209	1
VAT1L	4	14	0.0294397	0.283633	0.911808	0.0675209	1
ALX3	5	0	0.0299845	Inf	Inf	0.931435	1
ARF1	5	0	0.0299845	Inf	Inf	0.931435	1
ATF7IP2	5	0	0.0299845	Inf	Inf	0.931435	1
BAX	5	0	0.0299845	Inf	Inf	0.931435	1
C11orf71	5	0	0.0299845	Inf	Inf	0.931435	1
C16orf93	5	0	0.0299845	Inf	Inf	0.931435	1
CAMKMT	5	0	0.0299845	Inf	Inf	0.931435	1
CCL23	5	0	0.0299845	Inf	Inf	0.931435	1
CFL2	5	0	0.0299845	Inf	Inf	0.931435	1
CLDN6	5	0	0.0299845	Inf	Inf	0.931435	1
CLP1	5	0	0.0299845	Inf	Inf	0.931435	1
CTLA4	5	0	0.0299845	Inf	Inf	0.931435	1
DEFB127	5	0	0.0299845	Inf	Inf	0.931435	1
DEGS1	5	0	0.0299845	Inf	Inf	0.931435	1
ESPN	5	0	0.0299845	Inf	Inf	0.931435	1
EXD2	5	0	0.0299845	Inf	Inf	0.931435	1
EZR	5	0	0.0299845	Inf	Inf	0.931435	1
FAM73B	5	0	0.0299845	Inf	Inf	0.931435	1
FOXE1	5	0	0.0299845	Inf	Inf	0.931435	1
GDPD1	5	0	0.0299845	Inf	Inf	0.931435	1
GJC3	5	0	0.0299845	Inf	Inf	0.931435	1
GPR157	5	0	0.0299845	Inf	Inf	0.931435	1
HOXD1	5	0	0.0299845	Inf	Inf	0.931435	1
HVCN1	5	0	0.0299845	Inf	Inf	0.931435	1
IGLV3-12	5	0	0.0299845	Inf	Inf	0.931435	1
KCNE1	5	0	0.0299845	Inf	Inf	0.931435	1
KCTD9	5	0	0.0299845	Inf	Inf	0.931435	1
LIAS	5	0	0.0299845	Inf	Inf	0.931435	1
MB21D1	5	0	0.0299845	Inf	Inf	0.931435	1
MPI	5	0	0.0299845	Inf	Inf	0.931435	1
MSANTD2	5	0	0.0299845	Inf	Inf	0.931435	1
NACC1	5	0	0.0299845	Inf	Inf	0.931435	1
NOVA2	5	0	0.0299845	Inf	Inf	0.931435	1
OTX1	5	0	0.0299845	Inf	Inf	0.931435	1
PGD	5	0	0.0299845	Inf	Inf	0.931435	1
PLA2G2A	5	0	0.0299845	Inf	Inf	0.931435	1
PRMT1	5	0	0.0299845	Inf	Inf	0.931435	1
RCAN1	5	0	0.0299845	Inf	Inf	0.931435	1
ROPN1	5	0	0.0299845	Inf	Inf	0.931435	1
RPL3	5	0	0.0299845	Inf	Inf	0.931435	1
SFN	5	0	0.0299845	Inf	Inf	0.931435	1
SP8	5	0	0.0299845	Inf	Inf	0.931435	1
TUBE1	5	0	0.0299845	Inf	Inf	0.931435	1
UAP1L1	5	0	0.0299845	Inf	Inf	0.931435	1
ZNF396	5	0	0.0299845	Inf	Inf	0.931435	1
OR4N4	29	15	0.0307807	2.01688	4.10465	1.03078	1
AC104534.3	0	6	0.0307874	0	0.855075	0	1
AZI2	0	6	0.0307874	0	0.855075	0	1
CLASRP	0	6	0.0307874	0	0.855075	0	1
DDIT4	0	6	0.0307874	0	0.855075	0	1
ELOVL2	0	6	0.0307874	0	0.855075	0	1
LIN54	0	6	0.0307874	0	0.855075	0	1
LPPR3	0	6	0.0307874	0	0.855075	0	1
RTN4RL2	0	6	0.0307874	0	0.855075	0	1
VPS28	0	6	0.0307874	0	0.855075	0	1
UNC13A	33	18	0.0308712	1.91743	3.67225	1.03165	1
KCNH8	21	38	0.0310449	0.539841	0.960332	0.296068	1
OR4C3	22	10	0.0312689	2.28387	5.46404	1.02445	1
MYH2	71	49	0.0316917	1.54651	2.33197	1.03228	1
UGT2B10	16	6	0.0317808	2.75517	8.6724	1.0132	1
ZNF646	16	6	0.0317808	2.75517	8.6724	1.0132	1
APOB	68	94	0.0318584	0.688895	0.981532	0.481631	1
ATM	25	43	0.0321282	0.566526	0.967003	0.325661	1
RFX4	10	23	0.0321759	0.428715	0.948809	0.180072	1
PTCH1	19	8	0.0322839	2.45968	6.56226	1.01607	1
ZNF254	19	8	0.0322839	2.45968	6.56226	1.01607	1
ARHGAP25	6	17	0.0326832	0.349589	0.939404	0.111872	1
DENND1A	6	17	0.0326832	0.349589	0.939404	0.111872	1
DHX9	6	17	0.0326832	0.349589	0.939404	0.111872	1
PSG6	6	17	0.0326832	0.349589	0.939404	0.111872	1
CRHR1	11	3	0.0329373	3.77021	21.1779	0.987745	1
ERCC4	11	3	0.0329373	3.77021	21.1779	0.987745	1
GOT1L1	11	3	0.0329373	3.77021	21.1779	0.987745	1
IFT81	11	3	0.0329373	3.77021	21.1779	0.987745	1
LPIN1	11	3	0.0329373	3.77021	21.1779	0.987745	1
MKL2	11	3	0.0329373	3.77021	21.1779	0.987745	1
OR6B2	11	3	0.0329373	3.77021	21.1779	0.987745	1
SEC63	11	3	0.0329373	3.77021	21.1779	0.987745	1
SH3BP2	11	3	0.0329373	3.77021	21.1779	0.987745	1
TNNI3	11	3	0.0329373	3.77021	21.1779	0.987745	1
ZNF329	11	3	0.0329373	3.77021	21.1779	0.987745	1
ZNF398	11	3	0.0329373	3.77021	21.1779	0.987745	1
SLC32A1	8	20	0.0332038	0.395303	0.948262	0.14908	1
MED13L	26	13	0.0337642	2.08143	4.4688	1.01706	1
PDE11A	26	13	0.0337642	2.08143	4.4688	1.01706	1
ADH1B	3	12	0.0338448	0.248771	0.929706	0.0447695	1
AHR	3	12	0.0338448	0.248771	0.929706	0.0447695	1
KRTAP27-1	3	12	0.0338448	0.248771	0.929706	0.0447695	1
NCAPH	3	12	0.0338448	0.248771	0.929706	0.0447695	1
OR6V1	3	12	0.0338448	0.248771	0.929706	0.0447695	1
POU5F1B	3	12	0.0338448	0.248771	0.929706	0.0447695	1
TBC1D5	3	12	0.0338448	0.248771	0.929706	0.0447695	1
ZNF81	3	12	0.0338448	0.248771	0.929706	0.0447695	1
ZNF841	3	12	0.0338448	0.248771	0.929706	0.0447695	1
OR8U1	19	35	0.0350209	0.531524	0.971261	0.282757	1
CCDC178	16	31	0.0354696	0.506551	0.969966	0.255031	1
DNAJC21	9	2	0.0364999	4.61667	44.1314	0.948638	1
FAM214A	9	2	0.0364999	4.61667	44.1314	0.948638	1
GCM2	9	2	0.0364999	4.61667	44.1314	0.948638	1
GNAZ	9	2	0.0364999	4.61667	44.1314	0.948638	1
HRH4	9	2	0.0364999	4.61667	44.1314	0.948638	1
JPH4	9	2	0.0364999	4.61667	44.1314	0.948638	1
MED24	9	2	0.0364999	4.61667	44.1314	0.948638	1
NDST1	9	2	0.0364999	4.61667	44.1314	0.948638	1
POM121C	9	2	0.0364999	4.61667	44.1314	0.948638	1
PORCN	9	2	0.0364999	4.61667	44.1314	0.948638	1
REPIN1	9	2	0.0364999	4.61667	44.1314	0.948638	1
RETSAT	9	2	0.0364999	4.61667	44.1314	0.948638	1
RPS6KA1	9	2	0.0364999	4.61667	44.1314	0.948638	1
SLC26A8	9	2	0.0364999	4.61667	44.1314	0.948638	1
SLC7A9	9	2	0.0364999	4.61667	44.1314	0.948638	1
TIGIT	9	2	0.0364999	4.61667	44.1314	0.948638	1
UBQLN1	9	2	0.0364999	4.61667	44.1314	0.948638	1
USP35	9	2	0.0364999	4.61667	44.1314	0.948638	1
POTEC	35	20	0.0372664	1.83071	3.40107	1.01057	1
ABTB1	7	1	0.0372678	7.16472	323.589	0.914913	1
AP2M1	7	1	0.0372678	7.16472	323.589	0.914913	1
ATP6V1B2	7	1	0.0372678	7.16472	323.589	0.914913	1
B4GALT5	7	1	0.0372678	7.16472	323.589	0.914913	1
CDC42EP4	7	1	0.0372678	7.16472	323.589	0.914913	1
DDX19A	7	1	0.0372678	7.16472	323.589	0.914913	1
EPS8L1	7	1	0.0372678	7.16472	323.589	0.914913	1
ERCC3	7	1	0.0372678	7.16472	323.589	0.914913	1
FAXC	7	1	0.0372678	7.16472	323.589	0.914913	1
GAB2	7	1	0.0372678	7.16472	323.589	0.914913	1
GXYLT2	7	1	0.0372678	7.16472	323.589	0.914913	1
HSPA9	7	1	0.0372678	7.16472	323.589	0.914913	1
IGKV3-15	7	1	0.0372678	7.16472	323.589	0.914913	1
LRRC31	7	1	0.0372678	7.16472	323.589	0.914913	1
MAP4K2	7	1	0.0372678	7.16472	323.589	0.914913	1
MSRB3	7	1	0.0372678	7.16472	323.589	0.914913	1
NEUROG3	7	1	0.0372678	7.16472	323.589	0.914913	1
NFKBIL1	7	1	0.0372678	7.16472	323.589	0.914913	1
OR2T35	7	1	0.0372678	7.16472	323.589	0.914913	1
P2RY1	7	1	0.0372678	7.16472	323.589	0.914913	1
PEX5	7	1	0.0372678	7.16472	323.589	0.914913	1
PPP2R1B	7	1	0.0372678	7.16472	323.589	0.914913	1
RAB34	7	1	0.0372678	7.16472	323.589	0.914913	1
RALY	7	1	0.0372678	7.16472	323.589	0.914913	1
RHOA	7	1	0.0372678	7.16472	323.589	0.914913	1
RIPK2	7	1	0.0372678	7.16472	323.589	0.914913	1
SERPINF2	7	1	0.0372678	7.16472	323.589	0.914913	1
SOX10	7	1	0.0372678	7.16472	323.589	0.914913	1
STC1	7	1	0.0372678	7.16472	323.589	0.914913	1
USP43	7	1	0.0372678	7.16472	323.589	0.914913	1
ZNF189	7	1	0.0372678	7.16472	323.589	0.914913	1
CCDC19	2	10	0.0374628	0.199454	0.942997	0.0211423	1
PRC1	2	10	0.0374628	0.199454	0.942997	0.0211423	1
ZKSCAN5	2	10	0.0374628	0.199454	0.942997	0.0211423	1
SIPA1L1	11	24	0.0375374	0.451902	0.971308	0.197443	1
ABCD4	1	8	0.0382303	0.124943	0.93786	0.00281005	1
ACTG1	1	8	0.0382303	0.124943	0.93786	0.00281005	1
ANKRD53	1	8	0.0382303	0.124943	0.93786	0.00281005	1
APOL5	1	8	0.0382303	0.124943	0.93786	0.00281005	1
DDO	1	8	0.0382303	0.124943	0.93786	0.00281005	1
FERMT2	1	8	0.0382303	0.124943	0.93786	0.00281005	1
FOXJ2	1	8	0.0382303	0.124943	0.93786	0.00281005	1
GMPS	1	8	0.0382303	0.124943	0.93786	0.00281005	1
IL4I1	1	8	0.0382303	0.124943	0.93786	0.00281005	1
KLF4	1	8	0.0382303	0.124943	0.93786	0.00281005	1
MAPK9	1	8	0.0382303	0.124943	0.93786	0.00281005	1
MMP11	1	8	0.0382303	0.124943	0.93786	0.00281005	1
NDRG1	1	8	0.0382303	0.124943	0.93786	0.00281005	1
NOMO1	1	8	0.0382303	0.124943	0.93786	0.00281005	1
PTF1A	1	8	0.0382303	0.124943	0.93786	0.00281005	1
SHD	1	8	0.0382303	0.124943	0.93786	0.00281005	1
SMPDL3A	1	8	0.0382303	0.124943	0.93786	0.00281005	1
STC2	1	8	0.0382303	0.124943	0.93786	0.00281005	1
TMEM214	1	8	0.0382303	0.124943	0.93786	0.00281005	1
TRIM8	1	8	0.0382303	0.124943	0.93786	0.00281005	1
VSNL1	1	8	0.0382303	0.124943	0.93786	0.00281005	1
ZNF514	1	8	0.0382303	0.124943	0.93786	0.00281005	1
ABCA4	27	14	0.0382337	2.00734	4.19757	1.00156	1
DNAH17	20	36	0.0383153	0.54392	0.981857	0.29362	1
CIITA	14	5	0.0384088	2.88647	10.3215	0.972765	1
FAM120B	14	5	0.0384088	2.88647	10.3215	0.972765	1
HSPA8	14	5	0.0384088	2.88647	10.3215	0.972765	1
IFT80	14	5	0.0384088	2.88647	10.3215	0.972765	1
NFKBIZ	14	5	0.0384088	2.88647	10.3215	0.972765	1
NPAT	14	5	0.0384088	2.88647	10.3215	0.972765	1
PABPC3	14	5	0.0384088	2.88647	10.3215	0.972765	1
PPEF1	14	5	0.0384088	2.88647	10.3215	0.972765	1
SAP130	14	5	0.0384088	2.88647	10.3215	0.972765	1
SLC22A8	14	5	0.0384088	2.88647	10.3215	0.972765	1
STK11IP	14	5	0.0384088	2.88647	10.3215	0.972765	1
ZPLD1	20	9	0.038715	2.30176	5.80313	0.989582	1
FAM71B	17	32	0.0393376	0.521356	0.982965	0.267559	1
BRIP1	5	15	0.0394268	0.330883	0.967427	0.0933271	1
NUF2	5	15	0.0394268	0.330883	0.967427	0.0933271	1
SYT14	5	15	0.0394268	0.330883	0.967427	0.0933271	1
ZNF25	5	15	0.0394268	0.330883	0.967427	0.0933271	1
LRRC6	17	7	0.0397028	2.50956	7.22605	0.978064	1
SAMD3	17	7	0.0397028	2.50956	7.22605	0.978064	1
TNK2	17	7	0.0397028	2.50956	7.22605	0.978064	1
TNNI3K	17	7	0.0397028	2.50956	7.22605	0.978064	1
AUTS2	9	21	0.0397555	0.423511	0.976735	0.168906	1
C8B	9	21	0.0397555	0.423511	0.976735	0.168906	1
TPTE2	7	18	0.0407524	0.385156	0.977468	0.13468	1
ANKRD26	24	12	0.0419617	2.07674	4.61452	0.985188	1
MYH8	44	65	0.0421594	0.654136	0.998276	0.425392	1
ATP13A5	28	15	0.0428133	1.94313	3.96855	0.988078	1
CCNB3	28	15	0.0428133	1.94313	3.96855	0.988078	1
CLCN1	18	33	0.0432804	0.53526	0.99484	0.27948	1
PCDHA5	18	33	0.0432804	0.53526	0.99484	0.27948	1
TRPC4	37	22	0.0438912	1.75981	3.1847	0.993379	1
TMEM132D	53	35	0.0440041	1.59783	2.57723	1.00103	1
LAMA1	40	60	0.0448941	0.645939	1.00319	0.412288	1
ACSL6	21	10	0.0453771	2.17544	5.23333	0.968118	1
ENOX1	21	10	0.0453771	2.17544	5.23333	0.968118	1
GPR128	21	10	0.0453771	2.17544	5.23333	0.968118	1
FRZB	12	4	0.0460433	3.08578	13.2181	0.926798	1
PIK3R1	12	4	0.0460433	3.08578	13.2181	0.926798	1
RUFY3	12	4	0.0460433	3.08578	13.2181	0.926798	1
SLC43A3	12	4	0.0460433	3.08578	13.2181	0.926798	1
ZFYVE1	12	4	0.0460433	3.08578	13.2181	0.926798	1
ZNF112	12	4	0.0460433	3.08578	13.2181	0.926798	1
ZNF284	12	4	0.0460433	3.08578	13.2181	0.926798	1
SLC26A3	10	22	0.0465326	0.449143	1.0013	0.187747	1
UBBP4	10	22	0.0465326	0.449143	1.0013	0.187747	1
EYS	31	49	0.0470573	0.616203	1.00662	0.372329	1
ACTRT2	4	13	0.0471811	0.306085	1.00008	0.0722061	1
PAX5	4	13	0.0471811	0.306085	1.00008	0.0722061	1
TRAF3IP3	4	13	0.0471811	0.306085	1.00008	0.0722061	1
VPS41	4	13	0.0471811	0.306085	1.00008	0.0722061	1
OR2L8	19	34	0.0472832	0.548343	1.00573	0.290904	1
EHMT1	18	8	0.0479595	2.32534	6.24316	0.950913	1
MECOM	18	8	0.0479595	2.32534	6.24316	0.950913	1
PTPRS	18	8	0.0479595	2.32534	6.24316	0.950913	1
SEMA3A	13	26	0.0487277	0.492919	1.00879	0.229586	1
FLG2	42	62	0.0487629	0.656251	1.01072	0.422686	1
LCP1	15	6	0.048765	2.57763	8.17963	0.935226	1
PLEKHG4	15	6	0.048765	2.57763	8.17963	0.935226	1
PVRL1	15	6	0.048765	2.57763	8.17963	0.935226	1
SLC2A14	15	6	0.048765	2.57763	8.17963	0.935226	1
SYNJ1	15	6	0.048765	2.57763	8.17963	0.935226	1
ZFR	15	6	0.048765	2.57763	8.17963	0.935226	1
DCLK3	8	19	0.0491476	0.416971	1.00945	0.15631	1
ZBTB41	8	19	0.0491476	0.416971	1.00945	0.15631	1
ANTXR1	6	16	0.0499563	0.372203	1.01217	0.118248	1
BCL9	6	16	0.0499563	0.372203	1.01217	0.118248	1
C6orf222	6	16	0.0499563	0.372203	1.01217	0.118248	1
ITK	6	16	0.0499563	0.372203	1.01217	0.118248	1
ATAD2	22	11	0.0522045	2.07208	4.78891	0.950389	1
GABRG2	30	17	0.0522114	1.83742	3.60422	0.965914	1
SPTBN4	30	17	0.0522114	1.83742	3.60422	0.965914	1
ADAM22	26	14	0.0531904	1.92885	4.0501	0.956889	1
AVPR2	10	3	0.0544293	3.42112	19.4605	0.873678	1
B4GALNT2	10	3	0.0544293	3.42112	19.4605	0.873678	1
CXorf23	10	3	0.0544293	3.42112	19.4605	0.873678	1
FEZF2	10	3	0.0544293	3.42112	19.4605	0.873678	1
GDAP2	10	3	0.0544293	3.42112	19.4605	0.873678	1
GFPT1	10	3	0.0544293	3.42112	19.4605	0.873678	1
KLF8	10	3	0.0544293	3.42112	19.4605	0.873678	1
MAML3	10	3	0.0544293	3.42112	19.4605	0.873678	1
MX2	10	3	0.0544293	3.42112	19.4605	0.873678	1
PAN3	10	3	0.0544293	3.42112	19.4605	0.873678	1
STAP1	10	3	0.0544293	3.42112	19.4605	0.873678	1
STIM2	10	3	0.0544293	3.42112	19.4605	0.873678	1
TAS2R40	10	3	0.0544293	3.42112	19.4605	0.873678	1
TGFBR2	10	3	0.0544293	3.42112	19.4605	0.873678	1
TSNARE1	10	3	0.0544293	3.42112	19.4605	0.873678	1
UBA1	10	3	0.0544293	3.42112	19.4605	0.873678	1
WAS	10	3	0.0544293	3.42112	19.4605	0.873678	1
ZNF157	10	3	0.0544293	3.42112	19.4605	0.873678	1
ZNF430	10	3	0.0544293	3.42112	19.4605	0.873678	1
CASS4	14	27	0.0544805	0.511142	1.02445	0.244409	1
DNAJB8	3	11	0.055685	0.271942	1.038	0.0484133	1
ERG	3	11	0.055685	0.271942	1.038	0.0484133	1
FAM149A	3	11	0.055685	0.271942	1.038	0.0484133	1
FCRL6	3	11	0.055685	0.271942	1.038	0.0484133	1
MOG	3	11	0.055685	0.271942	1.038	0.0484133	1
OR1A1	3	11	0.055685	0.271942	1.038	0.0484133	1
RASSF2	3	11	0.055685	0.271942	1.038	0.0484133	1
SLC25A14	3	11	0.055685	0.271942	1.038	0.0484133	1
SNX25	3	11	0.055685	0.271942	1.038	0.0484133	1
MUC17	76	101	0.0557815	0.717684	1.00908	0.508897	1
SYNE3	19	9	0.0564359	2.18208	5.53571	0.929391	1
NBEA	41	26	0.0575484	1.65082	2.8622	0.967373	1
GABRA3	9	20	0.057753	0.445615	1.03646	0.176748	1
LAMB2	9	20	0.057753	0.445615	1.03646	0.176748	1
SUCO	9	20	0.057753	0.445615	1.03646	0.176748	1
TAS2R1	9	20	0.057753	0.445615	1.03646	0.176748	1
PCDHA3	18	32	0.0583506	0.553177	1.03234	0.287984	1
FLNC	53	36	0.0585116	1.55008	2.48972	0.974395	1
AMER3	26	42	0.058944	0.605844	1.03098	0.350192	1
RGPD4	26	42	0.058944	0.605844	1.03098	0.350192	1
TENM2	26	42	0.058944	0.605844	1.03098	0.350192	1
MCF2L2	23	12	0.059142	1.98597	4.43376	0.935577	1
PGR	23	12	0.059142	1.98597	4.43376	0.935577	1
NLRC4	16	7	0.0594524	2.357	6.83814	0.907373	1
PDGFRA	22	37	0.0595273	0.583334	1.03337	0.322342	1
ALLC	13	5	0.0597738	2.67479	9.65583	0.886211	1
CIC	13	5	0.0597738	2.67479	9.65583	0.886211	1
PRB4	13	5	0.0597738	2.67479	9.65583	0.886211	1
PRR12	13	5	0.0597738	2.67479	9.65583	0.886211	1
PTDSS1	13	5	0.0597738	2.67479	9.65583	0.886211	1
SLC4A7	13	5	0.0597738	2.67479	9.65583	0.886211	1
SLC6A16	13	5	0.0597738	2.67479	9.65583	0.886211	1
ZBTB11	13	5	0.0597738	2.67479	9.65583	0.886211	1
FAM47A	36	54	0.0599563	0.649101	1.03068	0.404753	1
PCSK5	15	28	0.0602963	0.52806	1.0385	0.258544	1
ARHGAP8	4	0	0.0605937	Inf	Inf	0.66998	1
ARHGEF39	4	0	0.0605937	Inf	Inf	0.66998	1
ARRDC5	4	0	0.0605937	Inf	Inf	0.66998	1
BAG4	4	0	0.0605937	Inf	Inf	0.66998	1
BCL2L1	4	0	0.0605937	Inf	Inf	0.66998	1
C10orf91	4	0	0.0605937	Inf	Inf	0.66998	1
C12orf44	4	0	0.0605937	Inf	Inf	0.66998	1
C15orf32	4	0	0.0605937	Inf	Inf	0.66998	1
C17orf75	4	0	0.0605937	Inf	Inf	0.66998	1
C3orf65	4	0	0.0605937	Inf	Inf	0.66998	1
C6orf106	4	0	0.0605937	Inf	Inf	0.66998	1
C6orf195	4	0	0.0605937	Inf	Inf	0.66998	1
C9orf173	4	0	0.0605937	Inf	Inf	0.66998	1
CATSPER3	4	0	0.0605937	Inf	Inf	0.66998	1
CCDC121	4	0	0.0605937	Inf	Inf	0.66998	1
CCDC142	4	0	0.0605937	Inf	Inf	0.66998	1
CCNK	4	0	0.0605937	Inf	Inf	0.66998	1
CCNL1	4	0	0.0605937	Inf	Inf	0.66998	1
CCRL2	4	0	0.0605937	Inf	Inf	0.66998	1
CEP19	4	0	0.0605937	Inf	Inf	0.66998	1
CHMP7	4	0	0.0605937	Inf	Inf	0.66998	1
CLDN1	4	0	0.0605937	Inf	Inf	0.66998	1
CLDN2	4	0	0.0605937	Inf	Inf	0.66998	1
CNTD2	4	0	0.0605937	Inf	Inf	0.66998	1
CRYAB	4	0	0.0605937	Inf	Inf	0.66998	1
CRYM	4	0	0.0605937	Inf	Inf	0.66998	1
DCTN4	4	0	0.0605937	Inf	Inf	0.66998	1
DMAP1	4	0	0.0605937	Inf	Inf	0.66998	1
DNAJC4	4	0	0.0605937	Inf	Inf	0.66998	1
EIF3H	4	0	0.0605937	Inf	Inf	0.66998	1
ERP27	4	0	0.0605937	Inf	Inf	0.66998	1
FAM101B	4	0	0.0605937	Inf	Inf	0.66998	1
GLOD4	4	0	0.0605937	Inf	Inf	0.66998	1
GM2A	4	0	0.0605937	Inf	Inf	0.66998	1
GRAMD3	4	0	0.0605937	Inf	Inf	0.66998	1
HERPUD1	4	0	0.0605937	Inf	Inf	0.66998	1
HIST1H2AD	4	0	0.0605937	Inf	Inf	0.66998	1
HMGB2	4	0	0.0605937	Inf	Inf	0.66998	1
HNRNPLL	4	0	0.0605937	Inf	Inf	0.66998	1
ID1	4	0	0.0605937	Inf	Inf	0.66998	1
IL1F10	4	0	0.0605937	Inf	Inf	0.66998	1
KIAA1430	4	0	0.0605937	Inf	Inf	0.66998	1
LRRC58	4	0	0.0605937	Inf	Inf	0.66998	1
METTL9	4	0	0.0605937	Inf	Inf	0.66998	1
MS4A4E	4	0	0.0605937	Inf	Inf	0.66998	1
NDUFS8	4	0	0.0605937	Inf	Inf	0.66998	1
NEK2	4	0	0.0605937	Inf	Inf	0.66998	1
NME6	4	0	0.0605937	Inf	Inf	0.66998	1
NMT2	4	0	0.0605937	Inf	Inf	0.66998	1
PCGF1	4	0	0.0605937	Inf	Inf	0.66998	1
PEBP4	4	0	0.0605937	Inf	Inf	0.66998	1
PIM3	4	0	0.0605937	Inf	Inf	0.66998	1
PLLP	4	0	0.0605937	Inf	Inf	0.66998	1
POLD3	4	0	0.0605937	Inf	Inf	0.66998	1
POMT2	4	0	0.0605937	Inf	Inf	0.66998	1
PPIL6	4	0	0.0605937	Inf	Inf	0.66998	1
PRG3	4	0	0.0605937	Inf	Inf	0.66998	1
PSMC3IP	4	0	0.0605937	Inf	Inf	0.66998	1
PSMD5	4	0	0.0605937	Inf	Inf	0.66998	1
RAB33B	4	0	0.0605937	Inf	Inf	0.66998	1
RAD9A	4	0	0.0605937	Inf	Inf	0.66998	1
RBPJ	4	0	0.0605937	Inf	Inf	0.66998	1
RCAN2	4	0	0.0605937	Inf	Inf	0.66998	1
RITA1	4	0	0.0605937	Inf	Inf	0.66998	1
RNF13	4	0	0.0605937	Inf	Inf	0.66998	1
RNF141	4	0	0.0605937	Inf	Inf	0.66998	1
RNF41	4	0	0.0605937	Inf	Inf	0.66998	1
RNF8	4	0	0.0605937	Inf	Inf	0.66998	1
RPE	4	0	0.0605937	Inf	Inf	0.66998	1
RPS16	4	0	0.0605937	Inf	Inf	0.66998	1
RPUSD1	4	0	0.0605937	Inf	Inf	0.66998	1
RRP7A	4	0	0.0605937	Inf	Inf	0.66998	1
RYBP	4	0	0.0605937	Inf	Inf	0.66998	1
SCAMP2	4	0	0.0605937	Inf	Inf	0.66998	1
SEPHS2	4	0	0.0605937	Inf	Inf	0.66998	1
SERF2	4	0	0.0605937	Inf	Inf	0.66998	1
SERINC4	4	0	0.0605937	Inf	Inf	0.66998	1
SHBG	4	0	0.0605937	Inf	Inf	0.66998	1
SLC22A17	4	0	0.0605937	Inf	Inf	0.66998	1
SMAD5	4	0	0.0605937	Inf	Inf	0.66998	1
SOX2	4	0	0.0605937	Inf	Inf	0.66998	1
SOX4	4	0	0.0605937	Inf	Inf	0.66998	1
SPATS2	4	0	0.0605937	Inf	Inf	0.66998	1
TCTE3	4	0	0.0605937	Inf	Inf	0.66998	1
TESC	4	0	0.0605937	Inf	Inf	0.66998	1
TM4SF19	4	0	0.0605937	Inf	Inf	0.66998	1
TMEM56	4	0	0.0605937	Inf	Inf	0.66998	1
TOR3A	4	0	0.0605937	Inf	Inf	0.66998	1
TRADD	4	0	0.0605937	Inf	Inf	0.66998	1
TUBA8	4	0	0.0605937	Inf	Inf	0.66998	1
TWF2	4	0	0.0605937	Inf	Inf	0.66998	1
UCKL1	4	0	0.0605937	Inf	Inf	0.66998	1
USP50	4	0	0.0605937	Inf	Inf	0.66998	1
UXT	4	0	0.0605937	Inf	Inf	0.66998	1
YAF2	4	0	0.0605937	Inf	Inf	0.66998	1
ZBTB7A	4	0	0.0605937	Inf	Inf	0.66998	1
ZNF561	4	0	0.0605937	Inf	Inf	0.66998	1
ZNF749	4	0	0.0605937	Inf	Inf	0.66998	1
OR2A12	7	17	0.060802	0.408652	1.04855	0.141903	1
SBF2	7	17	0.060802	0.408652	1.04855	0.141903	1
SCG2	7	17	0.060802	0.408652	1.04855	0.141903	1
SUN1	7	17	0.060802	0.408652	1.04855	0.141903	1
TRIM3	7	17	0.060802	0.408652	1.04855	0.141903	1
FCGBP	42	61	0.0608573	0.668554	1.03117	0.430105	1
GPR98	76	56	0.0608978	1.44307	2.13303	0.980857	1
C6	42	27	0.0610063	1.62864	2.798	0.962157	1
CHST2	5	14	0.0611171	0.355243	1.05413	0.0993595	1
CYP2C19	5	14	0.0611171	0.355243	1.05413	0.0993595	1
FNDC3B	5	14	0.0611171	0.355243	1.05413	0.0993595	1
IRF4	5	14	0.0611171	0.355243	1.05413	0.0993595	1
MRGPRX4	5	14	0.0611171	0.355243	1.05413	0.0993595	1
ACAA2	0	5	0.0618823	0	1.10051	0	1
AGPAT2	0	5	0.0618823	0	1.10051	0	1
ASGR2	0	5	0.0618823	0	1.10051	0	1
C12orf74	0	5	0.0618823	0	1.10051	0	1
CCL1	0	5	0.0618823	0	1.10051	0	1
DAZL	0	5	0.0618823	0	1.10051	0	1
DDRGK1	0	5	0.0618823	0	1.10051	0	1
DEFA6	0	5	0.0618823	0	1.10051	0	1
EIF2S3	0	5	0.0618823	0	1.10051	0	1
ERGIC3	0	5	0.0618823	0	1.10051	0	1
FGL1	0	5	0.0618823	0	1.10051	0	1
FKBP8	0	5	0.0618823	0	1.10051	0	1
FUT11	0	5	0.0618823	0	1.10051	0	1
GPN2	0	5	0.0618823	0	1.10051	0	1
GSTM5	0	5	0.0618823	0	1.10051	0	1
H2AFY2	0	5	0.0618823	0	1.10051	0	1
HDAC3	0	5	0.0618823	0	1.10051	0	1
IGFBPL1	0	5	0.0618823	0	1.10051	0	1
IRF2BP1	0	5	0.0618823	0	1.10051	0	1
KCNK15	0	5	0.0618823	0	1.10051	0	1
LDOC1	0	5	0.0618823	0	1.10051	0	1
LRRC59	0	5	0.0618823	0	1.10051	0	1
MRPL16	0	5	0.0618823	0	1.10051	0	1
MT1HL1	0	5	0.0618823	0	1.10051	0	1
NADK2	0	5	0.0618823	0	1.10051	0	1
NCF4	0	5	0.0618823	0	1.10051	0	1
NKG7	0	5	0.0618823	0	1.10051	0	1
NUTM2D	0	5	0.0618823	0	1.10051	0	1
OXTR	0	5	0.0618823	0	1.10051	0	1
PROP1	0	5	0.0618823	0	1.10051	0	1
RDH11	0	5	0.0618823	0	1.10051	0	1
REEP1	0	5	0.0618823	0	1.10051	0	1
SPTLC1	0	5	0.0618823	0	1.10051	0	1
SRPRB	0	5	0.0618823	0	1.10051	0	1
ST6GALNAC4	0	5	0.0618823	0	1.10051	0	1
STX17	0	5	0.0618823	0	1.10051	0	1
TIMP4	0	5	0.0618823	0	1.10051	0	1
TRAPPC13	0	5	0.0618823	0	1.10051	0	1
TRAV14DV4	0	5	0.0618823	0	1.10051	0	1
ZKSCAN4	0	5	0.0618823	0	1.10051	0	1
AKT1	8	2	0.0626396	4.09532	39.7856	0.811604	1
ALS2CL	8	2	0.0626396	4.09532	39.7856	0.811604	1
ART3	8	2	0.0626396	4.09532	39.7856	0.811604	1
ASPSCR1	8	2	0.0626396	4.09532	39.7856	0.811604	1
ATG9A	8	2	0.0626396	4.09532	39.7856	0.811604	1
BVES	8	2	0.0626396	4.09532	39.7856	0.811604	1
CALB1	8	2	0.0626396	4.09532	39.7856	0.811604	1
CLK1	8	2	0.0626396	4.09532	39.7856	0.811604	1
CMTM5	8	2	0.0626396	4.09532	39.7856	0.811604	1
FAM173B	8	2	0.0626396	4.09532	39.7856	0.811604	1
GOLGA6D	8	2	0.0626396	4.09532	39.7856	0.811604	1
HBS1L	8	2	0.0626396	4.09532	39.7856	0.811604	1
HLCS	8	2	0.0626396	4.09532	39.7856	0.811604	1
HOXB8	8	2	0.0626396	4.09532	39.7856	0.811604	1
IL1RAP	8	2	0.0626396	4.09532	39.7856	0.811604	1
IRF2BPL	8	2	0.0626396	4.09532	39.7856	0.811604	1
POTED	8	2	0.0626396	4.09532	39.7856	0.811604	1
SLC2A5	8	2	0.0626396	4.09532	39.7856	0.811604	1
SMTNL1	8	2	0.0626396	4.09532	39.7856	0.811604	1
TRBV6-1	8	2	0.0626396	4.09532	39.7856	0.811604	1
TSC22D2	8	2	0.0626396	4.09532	39.7856	0.811604	1
TTBK2	8	2	0.0626396	4.09532	39.7856	0.811604	1
RB1	23	38	0.0636522	0.593765	1.04121	0.331988	1
CACNG6	2	9	0.0639972	0.222066	1.08071	0.0232487	1
CEP97	2	9	0.0639972	0.222066	1.08071	0.0232487	1
CLEC4M	2	9	0.0639972	0.222066	1.08071	0.0232487	1
CYP27A1	2	9	0.0639972	0.222066	1.08071	0.0232487	1
GATM	2	9	0.0639972	0.222066	1.08071	0.0232487	1
HAO2	2	9	0.0639972	0.222066	1.08071	0.0232487	1
HOXA13	2	9	0.0639972	0.222066	1.08071	0.0232487	1
KRT14	2	9	0.0639972	0.222066	1.08071	0.0232487	1
LMAN1L	2	9	0.0639972	0.222066	1.08071	0.0232487	1
OVCH2	2	9	0.0639972	0.222066	1.08071	0.0232487	1
PDE4D	2	9	0.0639972	0.222066	1.08071	0.0232487	1
PPP1R15A	2	9	0.0639972	0.222066	1.08071	0.0232487	1
PRPF3	2	9	0.0639972	0.222066	1.08071	0.0232487	1
RABL3	2	9	0.0639972	0.222066	1.08071	0.0232487	1
RAD54L	2	9	0.0639972	0.222066	1.08071	0.0232487	1
SLCO3A1	2	9	0.0639972	0.222066	1.08071	0.0232487	1
SNX9	2	9	0.0639972	0.222066	1.08071	0.0232487	1
TAS2R38	2	9	0.0639972	0.222066	1.08071	0.0232487	1
TFDP1	2	9	0.0639972	0.222066	1.08071	0.0232487	1
TLR2	2	9	0.0639972	0.222066	1.08071	0.0232487	1
TMEM176B	2	9	0.0639972	0.222066	1.08071	0.0232487	1
UGT1A5	2	9	0.0639972	0.222066	1.08071	0.0232487	1
UVRAG	2	9	0.0639972	0.222066	1.08071	0.0232487	1
ZNF211	2	9	0.0639972	0.222066	1.08071	0.0232487	1
ZNF44	2	9	0.0639972	0.222066	1.08071	0.0232487	1
OR6K2	28	16	0.0646929	1.81797	3.64852	0.935791	1
ANKRD11	20	10	0.0650399	2.06746	5.0018	0.912093	1
KMT2E	20	10	0.0650399	2.06746	5.0018	0.912093	1
NXPE4	20	10	0.0650399	2.06746	5.0018	0.912093	1
SLC6A3	20	10	0.0650399	2.06746	5.0018	0.912093	1
SLC14A2	24	13	0.0661441	1.91312	4.14389	0.923104	1
GREB1	16	29	0.0661495	0.543808	1.05106	0.271976	1
MUC7	10	21	0.0664766	0.47152	1.05954	0.196035	1
TRPC7	10	21	0.0664766	0.47152	1.05954	0.196035	1
TTN	306	281	0.0667558	1.27828	1.66777	0.980438	1
AQPEP	13	25	0.0676075	0.513721	1.05774	0.238259	1
IQGAP3	13	25	0.0676075	0.513721	1.05774	0.238259	1
PCDHA9	13	25	0.0676075	0.513721	1.05774	0.238259	1
ABHD2	6	1	0.0678222	6.12875	282.533	0.739356	1
ACTR3	6	1	0.0678222	6.12875	282.533	0.739356	1
ACTR8	6	1	0.0678222	6.12875	282.533	0.739356	1
ARL5B	6	1	0.0678222	6.12875	282.533	0.739356	1
ARR3	6	1	0.0678222	6.12875	282.533	0.739356	1
B3GALT2	6	1	0.0678222	6.12875	282.533	0.739356	1
BRD9	6	1	0.0678222	6.12875	282.533	0.739356	1
C11orf85	6	1	0.0678222	6.12875	282.533	0.739356	1
CCND1	6	1	0.0678222	6.12875	282.533	0.739356	1
CCR10	6	1	0.0678222	6.12875	282.533	0.739356	1
CCT3	6	1	0.0678222	6.12875	282.533	0.739356	1
CD276	6	1	0.0678222	6.12875	282.533	0.739356	1
CD37	6	1	0.0678222	6.12875	282.533	0.739356	1
CEP76	6	1	0.0678222	6.12875	282.533	0.739356	1
CLN3	6	1	0.0678222	6.12875	282.533	0.739356	1
COG4	6	1	0.0678222	6.12875	282.533	0.739356	1
CYP2J2	6	1	0.0678222	6.12875	282.533	0.739356	1
CYP4A22	6	1	0.0678222	6.12875	282.533	0.739356	1
EDNRA	6	1	0.0678222	6.12875	282.533	0.739356	1
EFCAB14	6	1	0.0678222	6.12875	282.533	0.739356	1
EFHC1	6	1	0.0678222	6.12875	282.533	0.739356	1
FAM84B	6	1	0.0678222	6.12875	282.533	0.739356	1
FZR1	6	1	0.0678222	6.12875	282.533	0.739356	1
GALP	6	1	0.0678222	6.12875	282.533	0.739356	1
GPIHBP1	6	1	0.0678222	6.12875	282.533	0.739356	1
HIST1H2AI	6	1	0.0678222	6.12875	282.533	0.739356	1
IFNAR1	6	1	0.0678222	6.12875	282.533	0.739356	1
IGKV4-1	6	1	0.0678222	6.12875	282.533	0.739356	1
KRTAP4-4	6	1	0.0678222	6.12875	282.533	0.739356	1
LCN8	6	1	0.0678222	6.12875	282.533	0.739356	1
LHX5	6	1	0.0678222	6.12875	282.533	0.739356	1
MESP2	6	1	0.0678222	6.12875	282.533	0.739356	1
MMS19	6	1	0.0678222	6.12875	282.533	0.739356	1
MOAP1	6	1	0.0678222	6.12875	282.533	0.739356	1
NECAP1	6	1	0.0678222	6.12875	282.533	0.739356	1
NEDD9	6	1	0.0678222	6.12875	282.533	0.739356	1
NSG1	6	1	0.0678222	6.12875	282.533	0.739356	1
NUP85	6	1	0.0678222	6.12875	282.533	0.739356	1
PDCD7	6	1	0.0678222	6.12875	282.533	0.739356	1
PDPN	6	1	0.0678222	6.12875	282.533	0.739356	1
PLA2G4D	6	1	0.0678222	6.12875	282.533	0.739356	1
PNPLA3	6	1	0.0678222	6.12875	282.533	0.739356	1
PRODH	6	1	0.0678222	6.12875	282.533	0.739356	1
RBMX2	6	1	0.0678222	6.12875	282.533	0.739356	1
REN	6	1	0.0678222	6.12875	282.533	0.739356	1
REXO1L1P	6	1	0.0678222	6.12875	282.533	0.739356	1
RORC	6	1	0.0678222	6.12875	282.533	0.739356	1
RPL10	6	1	0.0678222	6.12875	282.533	0.739356	1
SLC43A1	6	1	0.0678222	6.12875	282.533	0.739356	1
SLC52A1	6	1	0.0678222	6.12875	282.533	0.739356	1
SNTA1	6	1	0.0678222	6.12875	282.533	0.739356	1
SNX16	6	1	0.0678222	6.12875	282.533	0.739356	1
SPOCK2	6	1	0.0678222	6.12875	282.533	0.739356	1
STARD3	6	1	0.0678222	6.12875	282.533	0.739356	1
TAS2R31	6	1	0.0678222	6.12875	282.533	0.739356	1
TBC1D20	6	1	0.0678222	6.12875	282.533	0.739356	1
TFB1M	6	1	0.0678222	6.12875	282.533	0.739356	1
TMPRSS5	6	1	0.0678222	6.12875	282.533	0.739356	1
TRAV7	6	1	0.0678222	6.12875	282.533	0.739356	1
TRNT1	6	1	0.0678222	6.12875	282.533	0.739356	1
TTC23	6	1	0.0678222	6.12875	282.533	0.739356	1
TXLNA	6	1	0.0678222	6.12875	282.533	0.739356	1
ZNF17	6	1	0.0678222	6.12875	282.533	0.739356	1
ZNF619	6	1	0.0678222	6.12875	282.533	0.739356	1
FBXL7	20	34	0.0681292	0.578417	1.0518	0.310503	1
PLCB4	20	34	0.0681292	0.578417	1.0518	0.310503	1
ABT1	1	7	0.0692316	0.14308	1.12046	0.00316788	1
C12orf5	1	7	0.0692316	0.14308	1.12046	0.00316788	1
CEBPZ	1	7	0.0692316	0.14308	1.12046	0.00316788	1
CRTC2	1	7	0.0692316	0.14308	1.12046	0.00316788	1
DEF8	1	7	0.0692316	0.14308	1.12046	0.00316788	1
DKC1	1	7	0.0692316	0.14308	1.12046	0.00316788	1
DTNBP1	1	7	0.0692316	0.14308	1.12046	0.00316788	1
EMC2	1	7	0.0692316	0.14308	1.12046	0.00316788	1
FABP12	1	7	0.0692316	0.14308	1.12046	0.00316788	1
FAHD2B	1	7	0.0692316	0.14308	1.12046	0.00316788	1
GLDN	1	7	0.0692316	0.14308	1.12046	0.00316788	1
GNAQ	1	7	0.0692316	0.14308	1.12046	0.00316788	1
HEATR2	1	7	0.0692316	0.14308	1.12046	0.00316788	1
IFNA8	1	7	0.0692316	0.14308	1.12046	0.00316788	1
IGF1	1	7	0.0692316	0.14308	1.12046	0.00316788	1
LPCAT4	1	7	0.0692316	0.14308	1.12046	0.00316788	1
N4BP2L2	1	7	0.0692316	0.14308	1.12046	0.00316788	1
NAIP	1	7	0.0692316	0.14308	1.12046	0.00316788	1
OTP	1	7	0.0692316	0.14308	1.12046	0.00316788	1
PRKAA1	1	7	0.0692316	0.14308	1.12046	0.00316788	1
PRR11	1	7	0.0692316	0.14308	1.12046	0.00316788	1
RAPGEFL1	1	7	0.0692316	0.14308	1.12046	0.00316788	1
RGS7BP	1	7	0.0692316	0.14308	1.12046	0.00316788	1
RTFDC1	1	7	0.0692316	0.14308	1.12046	0.00316788	1
SLC10A6	1	7	0.0692316	0.14308	1.12046	0.00316788	1
SP3	1	7	0.0692316	0.14308	1.12046	0.00316788	1
TBL1X	1	7	0.0692316	0.14308	1.12046	0.00316788	1
TIMMDC1	1	7	0.0692316	0.14308	1.12046	0.00316788	1
TRDMT1	1	7	0.0692316	0.14308	1.12046	0.00316788	1
ZNF268	1	7	0.0692316	0.14308	1.12046	0.00316788	1
ZNF655	1	7	0.0692316	0.14308	1.12046	0.00316788	1
LPHN3	46	65	0.0697992	0.686957	1.04351	0.449274	1
CLMN	17	8	0.070301	2.19157	5.92643	0.886138	1
COL4A4	34	21	0.0714675	1.6865	3.10792	0.93485	1
C9	8	18	0.071794	0.441061	1.07859	0.164278	1
FOCAD	8	18	0.071794	0.441061	1.07859	0.164278	1
TUBB8	8	18	0.071794	0.441061	1.07859	0.164278	1
ZNF335	8	18	0.071794	0.441061	1.07859	0.164278	1
ZNF616	8	18	0.071794	0.441061	1.07859	0.164278	1
ZNF479	35	52	0.0722564	0.656874	1.05049	0.406635	1
TEX15	30	46	0.0729927	0.638106	1.05397	0.381405	1
ADORA1	11	4	0.0730046	2.82284	12.2445	0.829086	1
ANKRD36	11	4	0.0730046	2.82284	12.2445	0.829086	1
ATAD2B	11	4	0.0730046	2.82284	12.2445	0.829086	1
CCDC37	11	4	0.0730046	2.82284	12.2445	0.829086	1
COLEC11	11	4	0.0730046	2.82284	12.2445	0.829086	1
FAM13A	11	4	0.0730046	2.82284	12.2445	0.829086	1
FTSJ3	11	4	0.0730046	2.82284	12.2445	0.829086	1
GPC3	11	4	0.0730046	2.82284	12.2445	0.829086	1
HOXC10	11	4	0.0730046	2.82284	12.2445	0.829086	1
MLH3	11	4	0.0730046	2.82284	12.2445	0.829086	1
MSL3	11	4	0.0730046	2.82284	12.2445	0.829086	1
OPRK1	11	4	0.0730046	2.82284	12.2445	0.829086	1
PLEKHA4	11	4	0.0730046	2.82284	12.2445	0.829086	1
PTPRA	11	4	0.0730046	2.82284	12.2445	0.829086	1
SIGLEC7	11	4	0.0730046	2.82284	12.2445	0.829086	1
TGFB1I1	11	4	0.0730046	2.82284	12.2445	0.829086	1
WDR27	11	4	0.0730046	2.82284	12.2445	0.829086	1
WDR63	11	4	0.0730046	2.82284	12.2445	0.829086	1
ZNF606	11	4	0.0730046	2.82284	12.2445	0.829086	1
ADAM18	25	14	0.0731732	1.85069	3.90284	0.912471	1
PCDH9	25	14	0.0731732	1.85069	3.90284	0.912471	1
GABRA1	21	11	0.0736987	1.97371	4.58657	0.897952	1
OR5R1	21	11	0.0736987	1.97371	4.58657	0.897952	1
SLCO1A2	21	11	0.0736987	1.97371	4.58657	0.897952	1
FBLN2	14	6	0.0737617	2.40079	7.68858	0.857842	1
N4BP2	14	6	0.0737617	2.40079	7.68858	0.857842	1
NKX2-2	14	6	0.0737617	2.40079	7.68858	0.857842	1
PANX3	14	6	0.0737617	2.40079	7.68858	0.857842	1
PARP9	14	6	0.0737617	2.40079	7.68858	0.857842	1
SLC2A13	14	6	0.0737617	2.40079	7.68858	0.857842	1
ZNF724P	14	6	0.0737617	2.40079	7.68858	0.857842	1
C16orf62	4	12	0.0745074	0.332274	1.10637	0.0775692	1
CAPRIN2	4	12	0.0745074	0.332274	1.10637	0.0775692	1
CYP2A13	4	12	0.0745074	0.332274	1.10637	0.0775692	1
GPR31	4	12	0.0745074	0.332274	1.10637	0.0775692	1
KRT72	4	12	0.0745074	0.332274	1.10637	0.0775692	1
KRTAP10-4	4	12	0.0745074	0.332274	1.10637	0.0775692	1
OR5AN1	4	12	0.0745074	0.332274	1.10637	0.0775692	1
PNLIPRP2	4	12	0.0745074	0.332274	1.10637	0.0775692	1
RNF133	4	12	0.0745074	0.332274	1.10637	0.0775692	1
TEKT4	4	12	0.0745074	0.332274	1.10637	0.0775692	1
TOP3A	4	12	0.0745074	0.332274	1.10637	0.0775692	1
ZBED1	4	12	0.0745074	0.332274	1.10637	0.0775692	1
SLC9A4	14	26	0.074727	0.531927	1.07221	0.253321	1
ALS2	11	22	0.0752459	0.495063	1.07939	0.214209	1
ZZEF1	11	22	0.0752459	0.495063	1.07939	0.214209	1
BMP5	6	15	0.0752855	0.397829	1.0965	0.12537	1
CAMK2B	6	15	0.0752855	0.397829	1.0965	0.12537	1
DENND5B	6	15	0.0752855	0.397829	1.0965	0.12537	1
GPR64	6	15	0.0752855	0.397829	1.0965	0.12537	1
LATS2	6	15	0.0752855	0.397829	1.0965	0.12537	1
NOS3	6	15	0.0752855	0.397829	1.0965	0.12537	1
SCAF8	6	15	0.0752855	0.397829	1.0965	0.12537	1
ZC3H12B	6	15	0.0752855	0.397829	1.0965	0.12537	1
ITGA8	31	47	0.0764939	0.645307	1.05885	0.388562	1
HHIPL2	18	31	0.0778842	0.572249	1.07262	0.296965	1
ITGA4	18	31	0.0778842	0.572249	1.07262	0.296965	1
DCAF12L1	22	36	0.0779215	0.600844	1.06806	0.331157	1
DENND2A	26	15	0.0801986	1.79659	3.69887	0.90335	1
RIMS2	44	62	0.0805622	0.690589	1.05831	0.447547	1
BRCA2	36	23	0.0811156	1.63077	2.93171	0.923706	1
KCNJ3	36	23	0.0811156	1.63077	2.93171	0.923706	1
BIVM-ERCC5	18	9	0.0811842	2.06288	5.26808	0.869553	1
COL13A1	18	9	0.0811842	2.06288	5.26808	0.869553	1
CRIM1	18	9	0.0811842	2.06288	5.26808	0.869553	1
CUL9	18	9	0.0811842	2.06288	5.26808	0.869553	1
PDE3B	18	9	0.0811842	2.06288	5.26808	0.869553	1
TDRD1	18	9	0.0811842	2.06288	5.26808	0.869553	1
TRPV4	18	9	0.0811842	2.06288	5.26808	0.869553	1
ZSWIM2	15	27	0.081837	0.548783	1.08509	0.267669	1
NPHS1	31	19	0.082056	1.69549	3.22576	0.912969	1
CNOT1	22	12	0.0823551	1.89559	4.25409	0.886276	1
TJP1	22	12	0.0823551	1.89559	4.25409	0.886276	1
KCNMA1	9	19	0.0828066	0.470048	1.10359	0.185307	1
ASPM	46	64	0.0856204	0.699319	1.06374	0.456864	1
CEP170	27	16	0.0871952	1.74927	3.52457	0.895471	1
PCNX	27	16	0.0871952	1.74927	3.52457	0.895471	1
AP3D1	15	7	0.0877562	2.20511	6.45331	0.837216	1
CDC42BPB	15	7	0.0877562	2.20511	6.45331	0.837216	1
CR1L	15	7	0.0877562	2.20511	6.45331	0.837216	1
LGSN	15	7	0.0877562	2.20511	6.45331	0.837216	1
MC2R	15	7	0.0877562	2.20511	6.45331	0.837216	1
MIB1	15	7	0.0877562	2.20511	6.45331	0.837216	1
PLA2R1	15	7	0.0877562	2.20511	6.45331	0.837216	1
VARS	15	7	0.0877562	2.20511	6.45331	0.837216	1
NRG3	32	20	0.087807	1.66284	3.11655	0.907041	1
ACSM3	9	3	0.0885486	3.07265	17.7499	0.760782	1
APOBEC1	9	3	0.0885486	3.07265	17.7499	0.760782	1
BTNL9	9	3	0.0885486	3.07265	17.7499	0.760782	1
CA11	9	3	0.0885486	3.07265	17.7499	0.760782	1
CAPN3	9	3	0.0885486	3.07265	17.7499	0.760782	1
CASQ1	9	3	0.0885486	3.07265	17.7499	0.760782	1
CLCNKA	9	3	0.0885486	3.07265	17.7499	0.760782	1
COL4A3BP	9	3	0.0885486	3.07265	17.7499	0.760782	1
CYP19A1	9	3	0.0885486	3.07265	17.7499	0.760782	1
DDX41	9	3	0.0885486	3.07265	17.7499	0.760782	1
DHCR7	9	3	0.0885486	3.07265	17.7499	0.760782	1
GLIPR1L2	9	3	0.0885486	3.07265	17.7499	0.760782	1
HGFAC	9	3	0.0885486	3.07265	17.7499	0.760782	1
HNMT	9	3	0.0885486	3.07265	17.7499	0.760782	1
IFFO1	9	3	0.0885486	3.07265	17.7499	0.760782	1
KIAA1407	9	3	0.0885486	3.07265	17.7499	0.760782	1
LIN9	9	3	0.0885486	3.07265	17.7499	0.760782	1
LRRC4	9	3	0.0885486	3.07265	17.7499	0.760782	1
MAP4	9	3	0.0885486	3.07265	17.7499	0.760782	1
MKLN1	9	3	0.0885486	3.07265	17.7499	0.760782	1
MTA1	9	3	0.0885486	3.07265	17.7499	0.760782	1
NBPF9	9	3	0.0885486	3.07265	17.7499	0.760782	1
NUTM2F	9	3	0.0885486	3.07265	17.7499	0.760782	1
P2RY14	9	3	0.0885486	3.07265	17.7499	0.760782	1
P4HA2	9	3	0.0885486	3.07265	17.7499	0.760782	1
PFKM	9	3	0.0885486	3.07265	17.7499	0.760782	1
PIM2	9	3	0.0885486	3.07265	17.7499	0.760782	1
PLS1	9	3	0.0885486	3.07265	17.7499	0.760782	1
RASD2	9	3	0.0885486	3.07265	17.7499	0.760782	1
RBMXL1	9	3	0.0885486	3.07265	17.7499	0.760782	1
RFC4	9	3	0.0885486	3.07265	17.7499	0.760782	1
RUSC1	9	3	0.0885486	3.07265	17.7499	0.760782	1
SFTPB	9	3	0.0885486	3.07265	17.7499	0.760782	1
SNPH	9	3	0.0885486	3.07265	17.7499	0.760782	1
TBC1D15	9	3	0.0885486	3.07265	17.7499	0.760782	1
TERT	9	3	0.0885486	3.07265	17.7499	0.760782	1
TMEM63C	9	3	0.0885486	3.07265	17.7499	0.760782	1
TP53BP2	9	3	0.0885486	3.07265	17.7499	0.760782	1
TRIM32	9	3	0.0885486	3.07265	17.7499	0.760782	1
TTC24	9	3	0.0885486	3.07265	17.7499	0.760782	1
UGT1A4	9	3	0.0885486	3.07265	17.7499	0.760782	1
UMPS	9	3	0.0885486	3.07265	17.7499	0.760782	1
UPF2	9	3	0.0885486	3.07265	17.7499	0.760782	1
ZNF385B	9	3	0.0885486	3.07265	17.7499	0.760782	1
ZNF582	9	3	0.0885486	3.07265	17.7499	0.760782	1
KSR2	7	16	0.0894375	0.4351	1.1302	0.149935	1
OR2F1	7	16	0.0894375	0.4351	1.1302	0.149935	1
TBC1D8B	7	16	0.0894375	0.4351	1.1302	0.149935	1
ZNF304	7	16	0.0894375	0.4351	1.1302	0.149935	1
DSG3	20	33	0.0895485	0.597233	1.0903	0.319655	1
RYR3	105	85	0.0900304	1.31965	1.84005	0.948355	1
ADAM20	3	10	0.090213	0.299684	1.17352	0.0526843	1
ADRA1D	3	10	0.090213	0.299684	1.17352	0.0526843	1
ARHGAP44	3	10	0.090213	0.299684	1.17352	0.0526843	1
ASB3	3	10	0.090213	0.299684	1.17352	0.0526843	1
ATG16L1	3	10	0.090213	0.299684	1.17352	0.0526843	1
BTN3A1	3	10	0.090213	0.299684	1.17352	0.0526843	1
IDS	3	10	0.090213	0.299684	1.17352	0.0526843	1
KCNK17	3	10	0.090213	0.299684	1.17352	0.0526843	1
LCMT2	3	10	0.090213	0.299684	1.17352	0.0526843	1
LMBR1	3	10	0.090213	0.299684	1.17352	0.0526843	1
MICALCL	3	10	0.090213	0.299684	1.17352	0.0526843	1
MMP10	3	10	0.090213	0.299684	1.17352	0.0526843	1
PARVG	3	10	0.090213	0.299684	1.17352	0.0526843	1
SLFN12	3	10	0.090213	0.299684	1.17352	0.0526843	1
SMOC2	3	10	0.090213	0.299684	1.17352	0.0526843	1
UXS1	3	10	0.090213	0.299684	1.17352	0.0526843	1
YIPF7	3	10	0.090213	0.299684	1.17352	0.0526843	1
ZGPAT	3	10	0.090213	0.299684	1.17352	0.0526843	1
ZNF474	3	10	0.090213	0.299684	1.17352	0.0526843	1
SLC39A12	44	30	0.090561	1.53265	2.57414	0.923334	1
OR6K3	23	13	0.0909646	1.82951	3.98257	0.876522	1
CXorf21	12	5	0.0916004	2.46401	8.99745	0.800411	1
DCAF8	12	5	0.0916004	2.46401	8.99745	0.800411	1
DCBLD2	12	5	0.0916004	2.46401	8.99745	0.800411	1
EZH2	12	5	0.0916004	2.46401	8.99745	0.800411	1
FLCN	12	5	0.0916004	2.46401	8.99745	0.800411	1
GIF	12	5	0.0916004	2.46401	8.99745	0.800411	1
MAST3	12	5	0.0916004	2.46401	8.99745	0.800411	1
OR9I1	12	5	0.0916004	2.46401	8.99745	0.800411	1
PACS2	12	5	0.0916004	2.46401	8.99745	0.800411	1
PGLYRP2	12	5	0.0916004	2.46401	8.99745	0.800411	1
PRSS55	12	5	0.0916004	2.46401	8.99745	0.800411	1
QRFPR	12	5	0.0916004	2.46401	8.99745	0.800411	1
RBL1	12	5	0.0916004	2.46401	8.99745	0.800411	1
SMG5	12	5	0.0916004	2.46401	8.99745	0.800411	1
TCP10L2	12	5	0.0916004	2.46401	8.99745	0.800411	1
TTC8	12	5	0.0916004	2.46401	8.99745	0.800411	1
UBE2NL	12	5	0.0916004	2.46401	8.99745	0.800411	1
UBXN4	12	5	0.0916004	2.46401	8.99745	0.800411	1
ZNF415	12	5	0.0916004	2.46401	8.99745	0.800411	1
ZNF548	12	5	0.0916004	2.46401	8.99745	0.800411	1
NBAS	30	45	0.0923744	0.653739	1.08241	0.390017	1
STK11	30	45	0.0923744	0.653739	1.08241	0.390017	1
ANKHD1	13	24	0.092707	0.536255	1.11139	0.247548	1
PSG8	13	24	0.092707	0.536255	1.11139	0.247548	1
ARHGEF15	5	13	0.0933088	0.383347	1.15703	0.10614	1
CPT1A	5	13	0.0933088	0.383347	1.15703	0.10614	1
MID2	5	13	0.0933088	0.383347	1.15703	0.10614	1
PRICKLE2	5	13	0.0933088	0.383347	1.15703	0.10614	1
RGS9	5	13	0.0933088	0.383347	1.15703	0.10614	1
SIRPA	5	13	0.0933088	0.383347	1.15703	0.10614	1
SLC34A1	5	13	0.0933088	0.383347	1.15703	0.10614	1
SLC39A6	5	13	0.0933088	0.383347	1.15703	0.10614	1
TAOK2	5	13	0.0933088	0.383347	1.15703	0.10614	1
WDR16	5	13	0.0933088	0.383347	1.15703	0.10614	1
ZNF556	5	13	0.0933088	0.383347	1.15703	0.10614	1
KLB	10	20	0.0937479	0.496129	1.12458	0.205071	1
LAMB3	10	20	0.0937479	0.496129	1.12458	0.205071	1
OR5M3	10	20	0.0937479	0.496129	1.12458	0.205071	1
HIVEP1	28	17	0.0941428	1.70752	3.37358	0.888685	1
OR4C12	28	17	0.0941428	1.70752	3.37358	0.888685	1
GPR112	58	77	0.0957898	0.7305	1.07026	0.496528	1
VWA3B	17	29	0.0959345	0.578999	1.10672	0.294164	1
CNTNAP2	52	70	0.100434	0.722468	1.07741	0.482027	1
AHCTF1	29	18	0.101025	1.67042	3.24188	0.882709	1
PTPRH	29	18	0.101025	1.67042	3.24188	0.882709	1
CORIN	14	25	0.101321	0.554375	1.1244	0.262883	1
GABRG3	14	25	0.101321	0.554375	1.1244	0.262883	1
IMPG2	14	25	0.101321	0.554375	1.1244	0.262883	1
MICAL3	14	25	0.101321	0.554375	1.1244	0.262883	1
PCDHGA6	14	25	0.101321	0.554375	1.1244	0.262883	1
AASDH	16	8	0.101589	2.05834	5.61096	0.821831	1
DHX37	16	8	0.101589	2.05834	5.61096	0.821831	1
LGR6	16	8	0.101589	2.05834	5.61096	0.821831	1
MAGEA6	16	8	0.101589	2.05834	5.61096	0.821831	1
PCSK2	16	8	0.101589	2.05834	5.61096	0.821831	1
DSC1	20	11	0.102708	1.87576	4.38493	0.845845	1
MGAT4C	20	11	0.102708	1.87576	4.38493	0.845845	1
ZNF665	20	11	0.102708	1.87576	4.38493	0.845845	1
GRIP1	8	17	0.103407	0.467975	1.15736	0.17303	1
LRGUK	8	17	0.103407	0.467975	1.15736	0.17303	1
OR7D4	8	17	0.103407	0.467975	1.15736	0.17303	1
PTPRZ1	33	48	0.104341	0.674057	1.09483	0.410731	1
SNTG1	33	48	0.104341	0.674057	1.09483	0.410731	1
ASXL2	11	21	0.104552	0.519722	1.14234	0.223652	1
FIGN	11	21	0.104552	0.519722	1.14234	0.223652	1
FZD10	11	21	0.104552	0.519722	1.14234	0.223652	1
HSPG2	35	23	0.104795	1.58199	2.85184	0.892804	1
AARS	7	2	0.105818	3.57692	35.4591	0.67645	1
ACMSD	7	2	0.105818	3.57692	35.4591	0.67645	1
ANKRD16	7	2	0.105818	3.57692	35.4591	0.67645	1
AREL1	7	2	0.105818	3.57692	35.4591	0.67645	1
ARHGAP28	7	2	0.105818	3.57692	35.4591	0.67645	1
BRD7	7	2	0.105818	3.57692	35.4591	0.67645	1
CAMK1D	7	2	0.105818	3.57692	35.4591	0.67645	1
CBFA2T2	7	2	0.105818	3.57692	35.4591	0.67645	1
CCDC114	7	2	0.105818	3.57692	35.4591	0.67645	1
CCDC127	7	2	0.105818	3.57692	35.4591	0.67645	1
CCNA2	7	2	0.105818	3.57692	35.4591	0.67645	1
CDC123	7	2	0.105818	3.57692	35.4591	0.67645	1
DHX29	7	2	0.105818	3.57692	35.4591	0.67645	1
DNAJB11	7	2	0.105818	3.57692	35.4591	0.67645	1
ERMN	7	2	0.105818	3.57692	35.4591	0.67645	1
FAM57B	7	2	0.105818	3.57692	35.4591	0.67645	1
FANCC	7	2	0.105818	3.57692	35.4591	0.67645	1
FBXL20	7	2	0.105818	3.57692	35.4591	0.67645	1
GEMIN4	7	2	0.105818	3.57692	35.4591	0.67645	1
GPR155	7	2	0.105818	3.57692	35.4591	0.67645	1
GPS1	7	2	0.105818	3.57692	35.4591	0.67645	1
HRASLS5	7	2	0.105818	3.57692	35.4591	0.67645	1
IFNB1	7	2	0.105818	3.57692	35.4591	0.67645	1
KAT8	7	2	0.105818	3.57692	35.4591	0.67645	1
KCNQ1	7	2	0.105818	3.57692	35.4591	0.67645	1
KIF3A	7	2	0.105818	3.57692	35.4591	0.67645	1
KRTAP10-1	7	2	0.105818	3.57692	35.4591	0.67645	1
LARP7	7	2	0.105818	3.57692	35.4591	0.67645	1
LIN37	7	2	0.105818	3.57692	35.4591	0.67645	1
LRR1	7	2	0.105818	3.57692	35.4591	0.67645	1
MEN1	7	2	0.105818	3.57692	35.4591	0.67645	1
MRGPRX2	7	2	0.105818	3.57692	35.4591	0.67645	1
NDC1	7	2	0.105818	3.57692	35.4591	0.67645	1
NFATC2IP	7	2	0.105818	3.57692	35.4591	0.67645	1
NT5C2	7	2	0.105818	3.57692	35.4591	0.67645	1
PALMD	7	2	0.105818	3.57692	35.4591	0.67645	1
PCOLCE	7	2	0.105818	3.57692	35.4591	0.67645	1
PDE4A	7	2	0.105818	3.57692	35.4591	0.67645	1
PGM3	7	2	0.105818	3.57692	35.4591	0.67645	1
PHGDH	7	2	0.105818	3.57692	35.4591	0.67645	1
PIGZ	7	2	0.105818	3.57692	35.4591	0.67645	1
PIK3CD	7	2	0.105818	3.57692	35.4591	0.67645	1
PTPN12	7	2	0.105818	3.57692	35.4591	0.67645	1
PTPN9	7	2	0.105818	3.57692	35.4591	0.67645	1
RBM11	7	2	0.105818	3.57692	35.4591	0.67645	1
SLC27A1	7	2	0.105818	3.57692	35.4591	0.67645	1
SLC33A1	7	2	0.105818	3.57692	35.4591	0.67645	1
SLC7A10	7	2	0.105818	3.57692	35.4591	0.67645	1
TM7SF3	7	2	0.105818	3.57692	35.4591	0.67645	1
TNNT1	7	2	0.105818	3.57692	35.4591	0.67645	1
UIMC1	7	2	0.105818	3.57692	35.4591	0.67645	1
VIPAS39	7	2	0.105818	3.57692	35.4591	0.67645	1
YTHDF3	7	2	0.105818	3.57692	35.4591	0.67645	1
ZFP69	7	2	0.105818	3.57692	35.4591	0.67645	1
ZNF692	7	2	0.105818	3.57692	35.4591	0.67645	1
ALOX12B	2	8	0.107635	0.250329	1.26316	0.0257651	1
ARHGAP27	2	8	0.107635	0.250329	1.26316	0.0257651	1
BRS3	2	8	0.107635	0.250329	1.26316	0.0257651	1
C3orf58	2	8	0.107635	0.250329	1.26316	0.0257651	1
CAPS2	2	8	0.107635	0.250329	1.26316	0.0257651	1
CLEC3A	2	8	0.107635	0.250329	1.26316	0.0257651	1
CLSTN1	2	8	0.107635	0.250329	1.26316	0.0257651	1
DHX35	2	8	0.107635	0.250329	1.26316	0.0257651	1
EDARADD	2	8	0.107635	0.250329	1.26316	0.0257651	1
EFCAB7	2	8	0.107635	0.250329	1.26316	0.0257651	1
FAM53C	2	8	0.107635	0.250329	1.26316	0.0257651	1
HOXD13	2	8	0.107635	0.250329	1.26316	0.0257651	1
MCM3	2	8	0.107635	0.250329	1.26316	0.0257651	1
MFHAS1	2	8	0.107635	0.250329	1.26316	0.0257651	1
NR4A3	2	8	0.107635	0.250329	1.26316	0.0257651	1
PILRA	2	8	0.107635	0.250329	1.26316	0.0257651	1
PKD2L2	2	8	0.107635	0.250329	1.26316	0.0257651	1
PLCD4	2	8	0.107635	0.250329	1.26316	0.0257651	1
PNMAL2	2	8	0.107635	0.250329	1.26316	0.0257651	1
POMGNT1	2	8	0.107635	0.250329	1.26316	0.0257651	1
PSMA1	2	8	0.107635	0.250329	1.26316	0.0257651	1
RBM34	2	8	0.107635	0.250329	1.26316	0.0257651	1
SLC25A24	2	8	0.107635	0.250329	1.26316	0.0257651	1
SLC38A8	2	8	0.107635	0.250329	1.26316	0.0257651	1
SPARC	2	8	0.107635	0.250329	1.26316	0.0257651	1
THNSL1	2	8	0.107635	0.250329	1.26316	0.0257651	1
TRBV6-7	2	8	0.107635	0.250329	1.26316	0.0257651	1
TRBV7-4	2	8	0.107635	0.250329	1.26316	0.0257651	1
UTP14C	2	8	0.107635	0.250329	1.26316	0.0257651	1
ZBTB2	2	8	0.107635	0.250329	1.26316	0.0257651	1
ARHGAP35	30	19	0.107829	1.63724	3.12572	0.877486	1
RASA1	25	15	0.107914	1.7238	3.56503	0.861351	1
SLCO1B7	25	15	0.107914	1.7238	3.56503	0.861351	1
ANKRD17	19	31	0.109755	0.605307	1.12412	0.318156	1
FRMPD4	19	31	0.109755	0.605307	1.12412	0.318156	1
OR2M7	15	26	0.109821	0.571099	1.13581	0.277388	1
ADCY7	13	6	0.109849	2.22473	7.19847	0.781057	1
DEFB112	13	6	0.109849	2.22473	7.19847	0.781057	1
DOCK1	13	6	0.109849	2.22473	7.19847	0.781057	1
FGD1	13	6	0.109849	2.22473	7.19847	0.781057	1
HIST1H3B	13	6	0.109849	2.22473	7.19847	0.781057	1
KIAA1432	13	6	0.109849	2.22473	7.19847	0.781057	1
MATN4	13	6	0.109849	2.22473	7.19847	0.781057	1
MMP20	13	6	0.109849	2.22473	7.19847	0.781057	1
MYLK3	13	6	0.109849	2.22473	7.19847	0.781057	1
NVL	13	6	0.109849	2.22473	7.19847	0.781057	1
SATB1	13	6	0.109849	2.22473	7.19847	0.781057	1
SETDB1	13	6	0.109849	2.22473	7.19847	0.781057	1
SIK2	13	6	0.109849	2.22473	7.19847	0.781057	1
TRIM10	13	6	0.109849	2.22473	7.19847	0.781057	1
USP28	13	6	0.109849	2.22473	7.19847	0.781057	1
ABCB10	6	14	0.111728	0.427113	1.19538	0.133374	1
CAPN11	6	14	0.111728	0.427113	1.19538	0.133374	1
IGKV1-9	6	14	0.111728	0.427113	1.19538	0.133374	1
IRF8	6	14	0.111728	0.427113	1.19538	0.133374	1
MAP4K4	6	14	0.111728	0.427113	1.19538	0.133374	1
PIWIL2	6	14	0.111728	0.427113	1.19538	0.133374	1
SEC24D	6	14	0.111728	0.427113	1.19538	0.133374	1
SPATC1	6	14	0.111728	0.427113	1.19538	0.133374	1
STRN	6	14	0.111728	0.427113	1.19538	0.133374	1
TAS2R16	6	14	0.111728	0.427113	1.19538	0.133374	1
WISP1	6	14	0.111728	0.427113	1.19538	0.133374	1
AKAP3	21	12	0.113234	1.80561	4.07508	0.837259	1
PLXNA1	21	12	0.113234	1.80561	4.07508	0.837259	1
PPP1R9A	21	12	0.113234	1.80561	4.07508	0.837259	1
ADAM10	10	4	0.113846	2.56103	11.2668	0.732328	1
ADAMTSL4	10	4	0.113846	2.56103	11.2668	0.732328	1
CAND2	10	4	0.113846	2.56103	11.2668	0.732328	1
CANX	10	4	0.113846	2.56103	11.2668	0.732328	1
CAPN15	10	4	0.113846	2.56103	11.2668	0.732328	1
CD97	10	4	0.113846	2.56103	11.2668	0.732328	1
CERK	10	4	0.113846	2.56103	11.2668	0.732328	1
CNNM1	10	4	0.113846	2.56103	11.2668	0.732328	1
DDX59	10	4	0.113846	2.56103	11.2668	0.732328	1
DGCR8	10	4	0.113846	2.56103	11.2668	0.732328	1
DNAAF3	10	4	0.113846	2.56103	11.2668	0.732328	1
DUXA	10	4	0.113846	2.56103	11.2668	0.732328	1
EXT2	10	4	0.113846	2.56103	11.2668	0.732328	1
GLRB	10	4	0.113846	2.56103	11.2668	0.732328	1
GLS	10	4	0.113846	2.56103	11.2668	0.732328	1
HNRNPM	10	4	0.113846	2.56103	11.2668	0.732328	1
HRH3	10	4	0.113846	2.56103	11.2668	0.732328	1
LONP2	10	4	0.113846	2.56103	11.2668	0.732328	1
NEU2	10	4	0.113846	2.56103	11.2668	0.732328	1
OR51B4	10	4	0.113846	2.56103	11.2668	0.732328	1
PGM2L1	10	4	0.113846	2.56103	11.2668	0.732328	1
PNPLA1	10	4	0.113846	2.56103	11.2668	0.732328	1
PSPC1	10	4	0.113846	2.56103	11.2668	0.732328	1
SF3B4	10	4	0.113846	2.56103	11.2668	0.732328	1
TCF23	10	4	0.113846	2.56103	11.2668	0.732328	1
TLK1	10	4	0.113846	2.56103	11.2668	0.732328	1
TTC7B	10	4	0.113846	2.56103	11.2668	0.732328	1
ULK2	10	4	0.113846	2.56103	11.2668	0.732328	1
USHBP1	10	4	0.113846	2.56103	11.2668	0.732328	1
ZMYM2	10	4	0.113846	2.56103	11.2668	0.732328	1
CENPE	31	20	0.114545	1.60738	3.02256	0.872892	1
KDM5C	17	9	0.11515	1.94421	5.00194	0.810131	1
RAB11FIP1	17	9	0.11515	1.94421	5.00194	0.810131	1
SATL1	17	9	0.11515	1.94421	5.00194	0.810131	1
WDR60	17	9	0.11515	1.94421	5.00194	0.810131	1
CYP26B1	12	22	0.115171	0.541168	1.15746	0.241142	1
KIAA1551	12	22	0.115171	0.541168	1.15746	0.241142	1
SALL4	12	22	0.115171	0.541168	1.15746	0.241142	1
PKHD1L1	87	69	0.115608	1.33669	1.91805	0.934228	1
ANGPT1	4	11	0.115745	0.363213	1.23668	0.0837399	1
FOXO4	4	11	0.115745	0.363213	1.23668	0.0837399	1
HFE2	4	11	0.115745	0.363213	1.23668	0.0837399	1
HHIPL1	4	11	0.115745	0.363213	1.23668	0.0837399	1
IGKV3-7	4	11	0.115745	0.363213	1.23668	0.0837399	1
IMPDH1	4	11	0.115745	0.363213	1.23668	0.0837399	1
KRT31	4	11	0.115745	0.363213	1.23668	0.0837399	1
MAP2K7	4	11	0.115745	0.363213	1.23668	0.0837399	1
MDGA1	4	11	0.115745	0.363213	1.23668	0.0837399	1
MVP	4	11	0.115745	0.363213	1.23668	0.0837399	1
MYCBPAP	4	11	0.115745	0.363213	1.23668	0.0837399	1
MYO19	4	11	0.115745	0.363213	1.23668	0.0837399	1
NPBWR2	4	11	0.115745	0.363213	1.23668	0.0837399	1
P2RX5	4	11	0.115745	0.363213	1.23668	0.0837399	1
PROM2	4	11	0.115745	0.363213	1.23668	0.0837399	1
SEMA6B	4	11	0.115745	0.363213	1.23668	0.0837399	1
SIGLEC11	4	11	0.115745	0.363213	1.23668	0.0837399	1
SLC6A4	4	11	0.115745	0.363213	1.23668	0.0837399	1
STOX1	4	11	0.115745	0.363213	1.23668	0.0837399	1
TLR10	4	11	0.115745	0.363213	1.23668	0.0837399	1
TMCO4	4	11	0.115745	0.363213	1.23668	0.0837399	1
TRBV3-1	4	11	0.115745	0.363213	1.23668	0.0837399	1
TTF1	4	11	0.115745	0.363213	1.23668	0.0837399	1
XKR3	4	11	0.115745	0.363213	1.23668	0.0837399	1
ZNF8	4	11	0.115745	0.363213	1.23668	0.0837399	1
CPXM2	9	18	0.117087	0.49719	1.1795	0.194696	1
ILDR2	9	18	0.117087	0.49719	1.1795	0.194696	1
MAGEB2	9	18	0.117087	0.49719	1.1795	0.194696	1
OR4D6	9	18	0.117087	0.49719	1.1795	0.194696	1
PMS1	9	18	0.117087	0.49719	1.1795	0.194696	1
UGGT2	9	18	0.117087	0.49719	1.1795	0.194696	1
SCN2A	51	37	0.117695	1.44149	2.31313	0.905492	1
TMEM200A	16	27	0.118187	0.586581	1.14586	0.291149	1
CTNNA2	68	52	0.118627	1.37639	2.06703	0.920698	1
BRINP2	38	26	0.121239	1.51986	2.65408	0.882461	1
PLCH1	38	26	0.121239	1.51986	2.65408	0.882461	1
AATF	5	1	0.121762	5.09705	241.634	0.567412	1
ADSL	5	1	0.121762	5.09705	241.634	0.567412	1
AIFM2	5	1	0.121762	5.09705	241.634	0.567412	1
ALS2CR12	5	1	0.121762	5.09705	241.634	0.567412	1
ASPN	5	1	0.121762	5.09705	241.634	0.567412	1
ATAD3A	5	1	0.121762	5.09705	241.634	0.567412	1
ATP5G2	5	1	0.121762	5.09705	241.634	0.567412	1
ATXN3	5	1	0.121762	5.09705	241.634	0.567412	1
BAALC	5	1	0.121762	5.09705	241.634	0.567412	1
C11orf84	5	1	0.121762	5.09705	241.634	0.567412	1
C3orf38	5	1	0.121762	5.09705	241.634	0.567412	1
C9orf24	5	1	0.121762	5.09705	241.634	0.567412	1
C9orf50	5	1	0.121762	5.09705	241.634	0.567412	1
CAMKK2	5	1	0.121762	5.09705	241.634	0.567412	1
CCNY	5	1	0.121762	5.09705	241.634	0.567412	1
CDC37	5	1	0.121762	5.09705	241.634	0.567412	1
CEACAM1	5	1	0.121762	5.09705	241.634	0.567412	1
CH25H	5	1	0.121762	5.09705	241.634	0.567412	1
CPEB2	5	1	0.121762	5.09705	241.634	0.567412	1
CRIPAK	5	1	0.121762	5.09705	241.634	0.567412	1
CRYBA1	5	1	0.121762	5.09705	241.634	0.567412	1
CSF1	5	1	0.121762	5.09705	241.634	0.567412	1
CTDSPL2	5	1	0.121762	5.09705	241.634	0.567412	1
CXCL9	5	1	0.121762	5.09705	241.634	0.567412	1
DFFB	5	1	0.121762	5.09705	241.634	0.567412	1
DUSP11	5	1	0.121762	5.09705	241.634	0.567412	1
DUSP4	5	1	0.121762	5.09705	241.634	0.567412	1
EFEMP1	5	1	0.121762	5.09705	241.634	0.567412	1
ELP3	5	1	0.121762	5.09705	241.634	0.567412	1
ENDOU	5	1	0.121762	5.09705	241.634	0.567412	1
ENG	5	1	0.121762	5.09705	241.634	0.567412	1
ESCO2	5	1	0.121762	5.09705	241.634	0.567412	1
EXOSC4	5	1	0.121762	5.09705	241.634	0.567412	1
F2RL1	5	1	0.121762	5.09705	241.634	0.567412	1
FAM127C	5	1	0.121762	5.09705	241.634	0.567412	1
FAM159A	5	1	0.121762	5.09705	241.634	0.567412	1
FAM160B2	5	1	0.121762	5.09705	241.634	0.567412	1
FAM46B	5	1	0.121762	5.09705	241.634	0.567412	1
FAM58A	5	1	0.121762	5.09705	241.634	0.567412	1
GALNT11	5	1	0.121762	5.09705	241.634	0.567412	1
GBGT1	5	1	0.121762	5.09705	241.634	0.567412	1
GK5	5	1	0.121762	5.09705	241.634	0.567412	1
GMPR	5	1	0.121762	5.09705	241.634	0.567412	1
HS3ST6	5	1	0.121762	5.09705	241.634	0.567412	1
ING4	5	1	0.121762	5.09705	241.634	0.567412	1
INHBE	5	1	0.121762	5.09705	241.634	0.567412	1
IZUMO1	5	1	0.121762	5.09705	241.634	0.567412	1
KLK14	5	1	0.121762	5.09705	241.634	0.567412	1
L3MBTL2	5	1	0.121762	5.09705	241.634	0.567412	1
LACTB	5	1	0.121762	5.09705	241.634	0.567412	1
MATN1	5	1	0.121762	5.09705	241.634	0.567412	1
METTL24	5	1	0.121762	5.09705	241.634	0.567412	1
MMADHC	5	1	0.121762	5.09705	241.634	0.567412	1
MNAT1	5	1	0.121762	5.09705	241.634	0.567412	1
NCEH1	5	1	0.121762	5.09705	241.634	0.567412	1
NIPA1	5	1	0.121762	5.09705	241.634	0.567412	1
NODAL	5	1	0.121762	5.09705	241.634	0.567412	1
NUDT1	5	1	0.121762	5.09705	241.634	0.567412	1
NUSAP1	5	1	0.121762	5.09705	241.634	0.567412	1
OMP	5	1	0.121762	5.09705	241.634	0.567412	1
OXA1L	5	1	0.121762	5.09705	241.634	0.567412	1
PCYOX1	5	1	0.121762	5.09705	241.634	0.567412	1
PGAM2	5	1	0.121762	5.09705	241.634	0.567412	1
PIGB	5	1	0.121762	5.09705	241.634	0.567412	1
PLA2G15	5	1	0.121762	5.09705	241.634	0.567412	1
PLA2G4B	5	1	0.121762	5.09705	241.634	0.567412	1
PLA2G5	5	1	0.121762	5.09705	241.634	0.567412	1
PPP1R16A	5	1	0.121762	5.09705	241.634	0.567412	1
PPT1	5	1	0.121762	5.09705	241.634	0.567412	1
PRPS2	5	1	0.121762	5.09705	241.634	0.567412	1
PSMC5	5	1	0.121762	5.09705	241.634	0.567412	1
RAC1	5	1	0.121762	5.09705	241.634	0.567412	1
RPN1	5	1	0.121762	5.09705	241.634	0.567412	1
RUFY1	5	1	0.121762	5.09705	241.634	0.567412	1
S100PBP	5	1	0.121762	5.09705	241.634	0.567412	1
SDCCAG3	5	1	0.121762	5.09705	241.634	0.567412	1
SIRT6	5	1	0.121762	5.09705	241.634	0.567412	1
SLC1A7	5	1	0.121762	5.09705	241.634	0.567412	1
SLC25A5	5	1	0.121762	5.09705	241.634	0.567412	1
SLC2A12	5	1	0.121762	5.09705	241.634	0.567412	1
SLC35B3	5	1	0.121762	5.09705	241.634	0.567412	1
SLC38A2	5	1	0.121762	5.09705	241.634	0.567412	1
SNRPA	5	1	0.121762	5.09705	241.634	0.567412	1
SPINT1	5	1	0.121762	5.09705	241.634	0.567412	1
TADA3	5	1	0.121762	5.09705	241.634	0.567412	1
THUMPD1	5	1	0.121762	5.09705	241.634	0.567412	1
TIMP3	5	1	0.121762	5.09705	241.634	0.567412	1
TMEM89	5	1	0.121762	5.09705	241.634	0.567412	1
TNFRSF10B	5	1	0.121762	5.09705	241.634	0.567412	1
TNFRSF10C	5	1	0.121762	5.09705	241.634	0.567412	1
TP53TG5	5	1	0.121762	5.09705	241.634	0.567412	1
TPRX1	5	1	0.121762	5.09705	241.634	0.567412	1
TRA2B	5	1	0.121762	5.09705	241.634	0.567412	1
TREML4	5	1	0.121762	5.09705	241.634	0.567412	1
TRGC2	5	1	0.121762	5.09705	241.634	0.567412	1
UTY	5	1	0.121762	5.09705	241.634	0.567412	1
YIPF4	5	1	0.121762	5.09705	241.634	0.567412	1
ZADH2	5	1	0.121762	5.09705	241.634	0.567412	1
ZBTB32	5	1	0.121762	5.09705	241.634	0.567412	1
ZNF490	5	1	0.121762	5.09705	241.634	0.567412	1
ZNF83	5	1	0.121762	5.09705	241.634	0.567412	1
ZSCAN16	5	1	0.121762	5.09705	241.634	0.567412	1
ZSCAN2	5	1	0.121762	5.09705	241.634	0.567412	1
ACADSB	3	0	0.122321	Inf	Inf	0.418867	1
ADC	3	0	0.122321	Inf	Inf	0.418867	1
ADPRHL2	3	0	0.122321	Inf	Inf	0.418867	1
AKIP1	3	0	0.122321	Inf	Inf	0.418867	1
AMN	3	0	0.122321	Inf	Inf	0.418867	1
ANGPTL6	3	0	0.122321	Inf	Inf	0.418867	1
ANKRD2	3	0	0.122321	Inf	Inf	0.418867	1
ANKRD22	3	0	0.122321	Inf	Inf	0.418867	1
ANKRD49	3	0	0.122321	Inf	Inf	0.418867	1
AP5B1	3	0	0.122321	Inf	Inf	0.418867	1
APOPT1	3	0	0.122321	Inf	Inf	0.418867	1
APPL1	3	0	0.122321	Inf	Inf	0.418867	1
ATG12	3	0	0.122321	Inf	Inf	0.418867	1
ATP6V0B	3	0	0.122321	Inf	Inf	0.418867	1
BEX2	3	0	0.122321	Inf	Inf	0.418867	1
BFAR	3	0	0.122321	Inf	Inf	0.418867	1
BHLHE41	3	0	0.122321	Inf	Inf	0.418867	1
BRAP	3	0	0.122321	Inf	Inf	0.418867	1
C11orf70	3	0	0.122321	Inf	Inf	0.418867	1
C11orf73	3	0	0.122321	Inf	Inf	0.418867	1
C19orf48	3	0	0.122321	Inf	Inf	0.418867	1
C21orf62	3	0	0.122321	Inf	Inf	0.418867	1
C22orf15	3	0	0.122321	Inf	Inf	0.418867	1
C4B	3	0	0.122321	Inf	Inf	0.418867	1
C5orf48	3	0	0.122321	Inf	Inf	0.418867	1
C6orf226	3	0	0.122321	Inf	Inf	0.418867	1
C7orf61	3	0	0.122321	Inf	Inf	0.418867	1
C7orf65	3	0	0.122321	Inf	Inf	0.418867	1
CACYBP	3	0	0.122321	Inf	Inf	0.418867	1
CAPNS2	3	0	0.122321	Inf	Inf	0.418867	1
CDC42EP3	3	0	0.122321	Inf	Inf	0.418867	1
CDCA4	3	0	0.122321	Inf	Inf	0.418867	1
CDIPT	3	0	0.122321	Inf	Inf	0.418867	1
CHTF8	3	0	0.122321	Inf	Inf	0.418867	1
CHURC1-FNTB	3	0	0.122321	Inf	Inf	0.418867	1
CIB1	3	0	0.122321	Inf	Inf	0.418867	1
CLN6	3	0	0.122321	Inf	Inf	0.418867	1
CNPY2	3	0	0.122321	Inf	Inf	0.418867	1
COA4	3	0	0.122321	Inf	Inf	0.418867	1
COPS8	3	0	0.122321	Inf	Inf	0.418867	1
COQ2	3	0	0.122321	Inf	Inf	0.418867	1
CREG2	3	0	0.122321	Inf	Inf	0.418867	1
CRK	3	0	0.122321	Inf	Inf	0.418867	1
CYB5R2	3	0	0.122321	Inf	Inf	0.418867	1
DDX51	3	0	0.122321	Inf	Inf	0.418867	1
DEFB136	3	0	0.122321	Inf	Inf	0.418867	1
DLX3	3	0	0.122321	Inf	Inf	0.418867	1
DNAJC8	3	0	0.122321	Inf	Inf	0.418867	1
DOLK	3	0	0.122321	Inf	Inf	0.418867	1
DPY30	3	0	0.122321	Inf	Inf	0.418867	1
EEF1D	3	0	0.122321	Inf	Inf	0.418867	1
EGLN1	3	0	0.122321	Inf	Inf	0.418867	1
EIF2B4	3	0	0.122321	Inf	Inf	0.418867	1
EIF4E1B	3	0	0.122321	Inf	Inf	0.418867	1
ERAP1	3	0	0.122321	Inf	Inf	0.418867	1
FAM19A5	3	0	0.122321	Inf	Inf	0.418867	1
FAM221B	3	0	0.122321	Inf	Inf	0.418867	1
FBXL2	3	0	0.122321	Inf	Inf	0.418867	1
FBXO45	3	0	0.122321	Inf	Inf	0.418867	1
FEN1	3	0	0.122321	Inf	Inf	0.418867	1
FES	3	0	0.122321	Inf	Inf	0.418867	1
FIS1	3	0	0.122321	Inf	Inf	0.418867	1
FKBP4	3	0	0.122321	Inf	Inf	0.418867	1
GJB2	3	0	0.122321	Inf	Inf	0.418867	1
GNAI2	3	0	0.122321	Inf	Inf	0.418867	1
GNB1	3	0	0.122321	Inf	Inf	0.418867	1
GOLGA6L2	3	0	0.122321	Inf	Inf	0.418867	1
GPR146	3	0	0.122321	Inf	Inf	0.418867	1
GPX2	3	0	0.122321	Inf	Inf	0.418867	1
GRPEL2	3	0	0.122321	Inf	Inf	0.418867	1
GYPE	3	0	0.122321	Inf	Inf	0.418867	1
H3F3A	3	0	0.122321	Inf	Inf	0.418867	1
HCFC1R1	3	0	0.122321	Inf	Inf	0.418867	1
HDDC3	3	0	0.122321	Inf	Inf	0.418867	1
HESX1	3	0	0.122321	Inf	Inf	0.418867	1
HLA-DRB1	3	0	0.122321	Inf	Inf	0.418867	1
HSCB	3	0	0.122321	Inf	Inf	0.418867	1
HSPE1-MOB4	3	0	0.122321	Inf	Inf	0.418867	1
IDI2	3	0	0.122321	Inf	Inf	0.418867	1
IFNW1	3	0	0.122321	Inf	Inf	0.418867	1
IL24	3	0	0.122321	Inf	Inf	0.418867	1
IMMP1L	3	0	0.122321	Inf	Inf	0.418867	1
IQCD	3	0	0.122321	Inf	Inf	0.418867	1
JUNB	3	0	0.122321	Inf	Inf	0.418867	1
KLF9	3	0	0.122321	Inf	Inf	0.418867	1
KLHL12	3	0	0.122321	Inf	Inf	0.418867	1
KRTAP4-3	3	0	0.122321	Inf	Inf	0.418867	1
LAGE3	3	0	0.122321	Inf	Inf	0.418867	1
LENG1	3	0	0.122321	Inf	Inf	0.418867	1
LSM14B	3	0	0.122321	Inf	Inf	0.418867	1
LYPLAL1	3	0	0.122321	Inf	Inf	0.418867	1
LYZ	3	0	0.122321	Inf	Inf	0.418867	1
MEIOB	3	0	0.122321	Inf	Inf	0.418867	1
MESP1	3	0	0.122321	Inf	Inf	0.418867	1
MEST	3	0	0.122321	Inf	Inf	0.418867	1
MRPL28	3	0	0.122321	Inf	Inf	0.418867	1
MVB12B	3	0	0.122321	Inf	Inf	0.418867	1
MXI1	3	0	0.122321	Inf	Inf	0.418867	1
NDUFB7	3	0	0.122321	Inf	Inf	0.418867	1
NDUFS4	3	0	0.122321	Inf	Inf	0.418867	1
NECAP2	3	0	0.122321	Inf	Inf	0.418867	1
NINJ2	3	0	0.122321	Inf	Inf	0.418867	1
NKAIN1	3	0	0.122321	Inf	Inf	0.418867	1
NRIP3	3	0	0.122321	Inf	Inf	0.418867	1
NTN1	3	0	0.122321	Inf	Inf	0.418867	1
NUTM2A	3	0	0.122321	Inf	Inf	0.418867	1
NXT1	3	0	0.122321	Inf	Inf	0.418867	1
ODF3L1	3	0	0.122321	Inf	Inf	0.418867	1
OLA1	3	0	0.122321	Inf	Inf	0.418867	1
OLFML3	3	0	0.122321	Inf	Inf	0.418867	1
OLIG2	3	0	0.122321	Inf	Inf	0.418867	1
OSTC	3	0	0.122321	Inf	Inf	0.418867	1
PGA5	3	0	0.122321	Inf	Inf	0.418867	1
PHF5A	3	0	0.122321	Inf	Inf	0.418867	1
PMP2	3	0	0.122321	Inf	Inf	0.418867	1
POLR3GL	3	0	0.122321	Inf	Inf	0.418867	1
PPA2	3	0	0.122321	Inf	Inf	0.418867	1
PPIC	3	0	0.122321	Inf	Inf	0.418867	1
PPIL3	3	0	0.122321	Inf	Inf	0.418867	1
PPP1CC	3	0	0.122321	Inf	Inf	0.418867	1
PPP1R14A	3	0	0.122321	Inf	Inf	0.418867	1
PPP1R1B	3	0	0.122321	Inf	Inf	0.418867	1
PQLC3	3	0	0.122321	Inf	Inf	0.418867	1
PRAMEF14	3	0	0.122321	Inf	Inf	0.418867	1
PSME1	3	0	0.122321	Inf	Inf	0.418867	1
PVRL2	3	0	0.122321	Inf	Inf	0.418867	1
RAB22A	3	0	0.122321	Inf	Inf	0.418867	1
RAB40A	3	0	0.122321	Inf	Inf	0.418867	1
RABIF	3	0	0.122321	Inf	Inf	0.418867	1
RBP1	3	0	0.122321	Inf	Inf	0.418867	1
RCOR2	3	0	0.122321	Inf	Inf	0.418867	1
RGS9BP	3	0	0.122321	Inf	Inf	0.418867	1
RHBDD3	3	0	0.122321	Inf	Inf	0.418867	1
RHOC	3	0	0.122321	Inf	Inf	0.418867	1
RMDN1	3	0	0.122321	Inf	Inf	0.418867	1
RNASEH2B	3	0	0.122321	Inf	Inf	0.418867	1
RPL13	3	0	0.122321	Inf	Inf	0.418867	1
RPS11	3	0	0.122321	Inf	Inf	0.418867	1
RSPH9	3	0	0.122321	Inf	Inf	0.418867	1
SAMD1	3	0	0.122321	Inf	Inf	0.418867	1
SCRT1	3	0	0.122321	Inf	Inf	0.418867	1
SDHD	3	0	0.122321	Inf	Inf	0.418867	1
SLC25A28	3	0	0.122321	Inf	Inf	0.418867	1
SLC25A35	3	0	0.122321	Inf	Inf	0.418867	1
SLFNL1	3	0	0.122321	Inf	Inf	0.418867	1
SMUG1	3	0	0.122321	Inf	Inf	0.418867	1
SNRPD1	3	0	0.122321	Inf	Inf	0.418867	1
SRSF12	3	0	0.122321	Inf	Inf	0.418867	1
SRSF9	3	0	0.122321	Inf	Inf	0.418867	1
TAGLN	3	0	0.122321	Inf	Inf	0.418867	1
TGIF2LY	3	0	0.122321	Inf	Inf	0.418867	1
TIMM22	3	0	0.122321	Inf	Inf	0.418867	1
TIMP1	3	0	0.122321	Inf	Inf	0.418867	1
TIPARP	3	0	0.122321	Inf	Inf	0.418867	1
TMA16	3	0	0.122321	Inf	Inf	0.418867	1
TMEM165	3	0	0.122321	Inf	Inf	0.418867	1
TMEM204	3	0	0.122321	Inf	Inf	0.418867	1
TMEM223	3	0	0.122321	Inf	Inf	0.418867	1
TMSB15B	3	0	0.122321	Inf	Inf	0.418867	1
TNFRSF1B	3	0	0.122321	Inf	Inf	0.418867	1
TP53INP1	3	0	0.122321	Inf	Inf	0.418867	1
TPRN	3	0	0.122321	Inf	Inf	0.418867	1
TRIM16	3	0	0.122321	Inf	Inf	0.418867	1
TSN	3	0	0.122321	Inf	Inf	0.418867	1
TSPAN15	3	0	0.122321	Inf	Inf	0.418867	1
UBE2D2	3	0	0.122321	Inf	Inf	0.418867	1
UBE2G2	3	0	0.122321	Inf	Inf	0.418867	1
UGCG	3	0	0.122321	Inf	Inf	0.418867	1
UTS2	3	0	0.122321	Inf	Inf	0.418867	1
VTI1A	3	0	0.122321	Inf	Inf	0.418867	1
WDR18	3	0	0.122321	Inf	Inf	0.418867	1
XPA	3	0	0.122321	Inf	Inf	0.418867	1
XRCC3	3	0	0.122321	Inf	Inf	0.418867	1
YIPF6	3	0	0.122321	Inf	Inf	0.418867	1
YPEL4	3	0	0.122321	Inf	Inf	0.418867	1
ZC3H8	3	0	0.122321	Inf	Inf	0.418867	1
ZCCHC24	3	0	0.122321	Inf	Inf	0.418867	1
ZDHHC24	3	0	0.122321	Inf	Inf	0.418867	1
ZMYND10	3	0	0.122321	Inf	Inf	0.418867	1
ZNF587B	3	0	0.122321	Inf	Inf	0.418867	1
ZNF705D	3	0	0.122321	Inf	Inf	0.418867	1
ZNF766	3	0	0.122321	Inf	Inf	0.418867	1
ZRSR1	3	0	0.122321	Inf	Inf	0.418867	1
KIAA1109	45	61	0.123271	0.721147	1.1042	0.468142	1
DIDO1	26	39	0.123307	0.656763	1.1275	0.377034	1
NDN	22	13	0.123551	1.74626	3.82148	0.830221	1
NR1H4	22	13	0.123551	1.74626	3.82148	0.830221	1
AKR1C1	1	6	0.123701	0.167261	1.38648	0.00362813	1
ALG2	1	6	0.123701	0.167261	1.38648	0.00362813	1
BANP	1	6	0.123701	0.167261	1.38648	0.00362813	1
BLID	1	6	0.123701	0.167261	1.38648	0.00362813	1
CBX4	1	6	0.123701	0.167261	1.38648	0.00362813	1
CELF3	1	6	0.123701	0.167261	1.38648	0.00362813	1
CLYBL	1	6	0.123701	0.167261	1.38648	0.00362813	1
CTRC	1	6	0.123701	0.167261	1.38648	0.00362813	1
CTSD	1	6	0.123701	0.167261	1.38648	0.00362813	1
DRG2	1	6	0.123701	0.167261	1.38648	0.00362813	1
ELOVL3	1	6	0.123701	0.167261	1.38648	0.00362813	1
FAM167B	1	6	0.123701	0.167261	1.38648	0.00362813	1
FBXL17	1	6	0.123701	0.167261	1.38648	0.00362813	1
FIGF	1	6	0.123701	0.167261	1.38648	0.00362813	1
GJC2	1	6	0.123701	0.167261	1.38648	0.00362813	1
GPATCH3	1	6	0.123701	0.167261	1.38648	0.00362813	1
GPR160	1	6	0.123701	0.167261	1.38648	0.00362813	1
HCAR3	1	6	0.123701	0.167261	1.38648	0.00362813	1
HIST1H1T	1	6	0.123701	0.167261	1.38648	0.00362813	1
HIST1H3G	1	6	0.123701	0.167261	1.38648	0.00362813	1
HIST1H4I	1	6	0.123701	0.167261	1.38648	0.00362813	1
HSPD1	1	6	0.123701	0.167261	1.38648	0.00362813	1
HTR2B	1	6	0.123701	0.167261	1.38648	0.00362813	1
IGHV3-13	1	6	0.123701	0.167261	1.38648	0.00362813	1
IGHV3-72	1	6	0.123701	0.167261	1.38648	0.00362813	1
IL1R2	1	6	0.123701	0.167261	1.38648	0.00362813	1
ILF2	1	6	0.123701	0.167261	1.38648	0.00362813	1
KCTD13	1	6	0.123701	0.167261	1.38648	0.00362813	1
LHX2	1	6	0.123701	0.167261	1.38648	0.00362813	1
LIX1L	1	6	0.123701	0.167261	1.38648	0.00362813	1
MED28	1	6	0.123701	0.167261	1.38648	0.00362813	1
MPL	1	6	0.123701	0.167261	1.38648	0.00362813	1
NDE1	1	6	0.123701	0.167261	1.38648	0.00362813	1
NR1H3	1	6	0.123701	0.167261	1.38648	0.00362813	1
OR2C1	1	6	0.123701	0.167261	1.38648	0.00362813	1
OR3A3	1	6	0.123701	0.167261	1.38648	0.00362813	1
ORM1	1	6	0.123701	0.167261	1.38648	0.00362813	1
PITX1	1	6	0.123701	0.167261	1.38648	0.00362813	1
PRAMEF19	1	6	0.123701	0.167261	1.38648	0.00362813	1
PRPF18	1	6	0.123701	0.167261	1.38648	0.00362813	1
PTGDS	1	6	0.123701	0.167261	1.38648	0.00362813	1
RHBG	1	6	0.123701	0.167261	1.38648	0.00362813	1
RNF169	1	6	0.123701	0.167261	1.38648	0.00362813	1
SLC25A32	1	6	0.123701	0.167261	1.38648	0.00362813	1
SLC41A2	1	6	0.123701	0.167261	1.38648	0.00362813	1
SNCA	1	6	0.123701	0.167261	1.38648	0.00362813	1
SPDEF	1	6	0.123701	0.167261	1.38648	0.00362813	1
SPRR2E	1	6	0.123701	0.167261	1.38648	0.00362813	1
SRFBP1	1	6	0.123701	0.167261	1.38648	0.00362813	1
TM9SF3	1	6	0.123701	0.167261	1.38648	0.00362813	1
TMEM164	1	6	0.123701	0.167261	1.38648	0.00362813	1
TXNDC5	1	6	0.123701	0.167261	1.38648	0.00362813	1
UBA7	1	6	0.123701	0.167261	1.38648	0.00362813	1
ZBTB34	1	6	0.123701	0.167261	1.38648	0.00362813	1
ZNF219	1	6	0.123701	0.167261	1.38648	0.00362813	1
ACOT9	0	4	0.124258	0	1.52993	0	1
ANAPC15	0	4	0.124258	0	1.52993	0	1
ANXA2R	0	4	0.124258	0	1.52993	0	1
APEX1	0	4	0.124258	0	1.52993	0	1
ARL2BP	0	4	0.124258	0	1.52993	0	1
ARL6IP1	0	4	0.124258	0	1.52993	0	1
ATOH8	0	4	0.124258	0	1.52993	0	1
C6orf89	0	4	0.124258	0	1.52993	0	1
CD274	0	4	0.124258	0	1.52993	0	1
CD55	0	4	0.124258	0	1.52993	0	1
CHST3	0	4	0.124258	0	1.52993	0	1
CRCP	0	4	0.124258	0	1.52993	0	1
ECH1	0	4	0.124258	0	1.52993	0	1
EDN2	0	4	0.124258	0	1.52993	0	1
EFCC1	0	4	0.124258	0	1.52993	0	1
ELAC1	0	4	0.124258	0	1.52993	0	1
ELK1	0	4	0.124258	0	1.52993	0	1
ETV3	0	4	0.124258	0	1.52993	0	1
ETV7	0	4	0.124258	0	1.52993	0	1
EXOSC2	0	4	0.124258	0	1.52993	0	1
FASTK	0	4	0.124258	0	1.52993	0	1
FOXP3	0	4	0.124258	0	1.52993	0	1
GAR1	0	4	0.124258	0	1.52993	0	1
GEMIN8	0	4	0.124258	0	1.52993	0	1
GPR27	0	4	0.124258	0	1.52993	0	1
GRWD1	0	4	0.124258	0	1.52993	0	1
IER5	0	4	0.124258	0	1.52993	0	1
IGHV4-34	0	4	0.124258	0	1.52993	0	1
KRTAP12-3	0	4	0.124258	0	1.52993	0	1
LGALS14	0	4	0.124258	0	1.52993	0	1
LRRC19	0	4	0.124258	0	1.52993	0	1
MADCAM1	0	4	0.124258	0	1.52993	0	1
MAGEA9B	0	4	0.124258	0	1.52993	0	1
MICB	0	4	0.124258	0	1.52993	0	1
MTHFSD	0	4	0.124258	0	1.52993	0	1
MTIF3	0	4	0.124258	0	1.52993	0	1
NIPAL1	0	4	0.124258	0	1.52993	0	1
PLCXD1	0	4	0.124258	0	1.52993	0	1
PPIL4	0	4	0.124258	0	1.52993	0	1
PRPSAP1	0	4	0.124258	0	1.52993	0	1
PRSS33	0	4	0.124258	0	1.52993	0	1
PSMD7	0	4	0.124258	0	1.52993	0	1
REXO4	0	4	0.124258	0	1.52993	0	1
RHEBL1	0	4	0.124258	0	1.52993	0	1
RIPPLY3	0	4	0.124258	0	1.52993	0	1
RP2	0	4	0.124258	0	1.52993	0	1
RP4-559A3.7	0	4	0.124258	0	1.52993	0	1
RPL28	0	4	0.124258	0	1.52993	0	1
RPL7A	0	4	0.124258	0	1.52993	0	1
SEH1L	0	4	0.124258	0	1.52993	0	1
SGSM2	0	4	0.124258	0	1.52993	0	1
SLC25A48	0	4	0.124258	0	1.52993	0	1
SOWAHC	0	4	0.124258	0	1.52993	0	1
TBC1D10B	0	4	0.124258	0	1.52993	0	1
TEF	0	4	0.124258	0	1.52993	0	1
TMEM230	0	4	0.124258	0	1.52993	0	1
TRAV27	0	4	0.124258	0	1.52993	0	1
TSPAN33	0	4	0.124258	0	1.52993	0	1
WDR31	0	4	0.124258	0	1.52993	0	1
WDR61	0	4	0.124258	0	1.52993	0	1
WIPI2	0	4	0.124258	0	1.52993	0	1
ZNF511	0	4	0.124258	0	1.52993	0	1
TGIF2LX	27	17	0.124359	1.643	3.25933	0.850327	1
C2orf78	13	23	0.125572	0.560747	1.17041	0.257605	1
CCDC73	13	23	0.125572	0.560747	1.17041	0.257605	1
UGT2B11	13	23	0.125572	0.560747	1.17041	0.257605	1
THOC2	17	28	0.126405	0.600956	1.15467	0.304162	1
ADAM11	14	7	0.127544	2.05384	6.06863	0.767581	1
CASKIN1	14	7	0.127544	2.05384	6.06863	0.767581	1
CNST	14	7	0.127544	2.05384	6.06863	0.767581	1
HKR1	14	7	0.127544	2.05384	6.06863	0.767581	1
IQCG	14	7	0.127544	2.05384	6.06863	0.767581	1
RAG2	14	7	0.127544	2.05384	6.06863	0.767581	1
SLC25A13	14	7	0.127544	2.05384	6.06863	0.767581	1
WIPF1	14	7	0.127544	2.05384	6.06863	0.767581	1
ZFYVE9	14	7	0.127544	2.05384	6.06863	0.767581	1
ARHGEF17	18	10	0.128368	1.85292	4.54297	0.801105	1
ATP13A4	18	10	0.128368	1.85292	4.54297	0.801105	1
GFRA1	18	10	0.128368	1.85292	4.54297	0.801105	1
HIP1	18	10	0.128368	1.85292	4.54297	0.801105	1
KIFAP3	18	10	0.128368	1.85292	4.54297	0.801105	1
MEFV	18	10	0.128368	1.85292	4.54297	0.801105	1
NUP133	18	10	0.128368	1.85292	4.54297	0.801105	1
POLR2A	18	10	0.128368	1.85292	4.54297	0.801105	1
SSH2	18	10	0.128368	1.85292	4.54297	0.801105	1
SUPT6H	18	10	0.128368	1.85292	4.54297	0.801105	1
WDPCP	18	10	0.128368	1.85292	4.54297	0.801105	1
CACNA1E	55	72	0.12869	0.744531	1.10196	0.500891	1
SLITRK1	27	40	0.128691	0.664942	1.13205	0.385314	1
ZNF423	33	47	0.129442	0.689939	1.12317	0.41966	1
ANGPT4	7	15	0.129562	0.465063	1.2249	0.158918	1
ANO6	7	15	0.129562	0.465063	1.2249	0.158918	1
EBF2	7	15	0.129562	0.465063	1.2249	0.158918	1
INTU	7	15	0.129562	0.465063	1.2249	0.158918	1
KDM6B	7	15	0.129562	0.465063	1.2249	0.158918	1
MAPT	7	15	0.129562	0.465063	1.2249	0.158918	1
PRAMEF11	7	15	0.129562	0.465063	1.2249	0.158918	1
PTK7	7	15	0.129562	0.465063	1.2249	0.158918	1
SLC22A25	7	15	0.129562	0.465063	1.2249	0.158918	1
SLC6A17	7	15	0.129562	0.465063	1.2249	0.158918	1
TEX2	7	15	0.129562	0.465063	1.2249	0.158918	1
USP32	7	15	0.129562	0.465063	1.2249	0.158918	1
ZFHX4	142	166	0.130186	0.810579	1.07207	0.612383	1
GDF10	10	19	0.130409	0.523326	1.19762	0.214942	1
PDCD11	10	19	0.130409	0.523326	1.19762	0.214942	1
RPTN	10	19	0.130409	0.523326	1.19762	0.214942	1
SLC35F1	10	19	0.130409	0.523326	1.19762	0.214942	1
SPTA1	104	126	0.131403	0.790838	1.07536	0.580769	1
OTOGL	55	41	0.132355	1.40351	2.20635	0.898683	1
ABCA8	28	18	0.132358	1.60935	3.13538	0.845948	1
C2orf16	28	18	0.132358	1.60935	3.13538	0.845948	1
FLT4	23	14	0.133639	1.69539	3.61012	0.824412	1
NPC1L1	23	14	0.133639	1.69539	3.61012	0.824412	1
PIK3R4	23	14	0.133639	1.69539	3.61012	0.824412	1
CDH8	34	48	0.133823	0.696003	1.12634	0.426104	1
HECW1	34	48	0.133823	0.696003	1.12634	0.426104	1
AGMO	18	29	0.134466	0.614337	1.16254	0.316547	1
PCDHA1	18	29	0.134466	0.614337	1.16254	0.316547	1
TTC21B	14	24	0.135735	0.578692	1.18153	0.273143	1
SRCAP	23	35	0.136238	0.64888	1.14977	0.359953	1
TRRAP	41	29	0.137029	1.47065	2.50026	0.874797	1
ARSG	11	5	0.138012	2.25402	8.33944	0.71538	1
ATG7	11	5	0.138012	2.25402	8.33944	0.71538	1
BLM	11	5	0.138012	2.25402	8.33944	0.71538	1
CSNK1A1L	11	5	0.138012	2.25402	8.33944	0.71538	1
EXOC1	11	5	0.138012	2.25402	8.33944	0.71538	1
FIGNL1	11	5	0.138012	2.25402	8.33944	0.71538	1
GRK5	11	5	0.138012	2.25402	8.33944	0.71538	1
LDLR	11	5	0.138012	2.25402	8.33944	0.71538	1
MTMR6	11	5	0.138012	2.25402	8.33944	0.71538	1
NR4A1	11	5	0.138012	2.25402	8.33944	0.71538	1
OR2W1	11	5	0.138012	2.25402	8.33944	0.71538	1
OR9Q1	11	5	0.138012	2.25402	8.33944	0.71538	1
RPRD2	11	5	0.138012	2.25402	8.33944	0.71538	1
RRBP1	11	5	0.138012	2.25402	8.33944	0.71538	1
RRP8	11	5	0.138012	2.25402	8.33944	0.71538	1
SPG7	11	5	0.138012	2.25402	8.33944	0.71538	1
TLK2	11	5	0.138012	2.25402	8.33944	0.71538	1
TLR3	11	5	0.138012	2.25402	8.33944	0.71538	1
TMEM108	11	5	0.138012	2.25402	8.33944	0.71538	1
TMX3	11	5	0.138012	2.25402	8.33944	0.71538	1
UBA2	11	5	0.138012	2.25402	8.33944	0.71538	1
WWP2	11	5	0.138012	2.25402	8.33944	0.71538	1
ZNF470	11	5	0.138012	2.25402	8.33944	0.71538	1
PLEC	57	43	0.139431	1.38719	2.16077	0.895911	1
ACTN4	5	12	0.140091	0.416131	1.28105	0.113961	1
BCAS1	5	12	0.140091	0.416131	1.28105	0.113961	1
CUL7	5	12	0.140091	0.416131	1.28105	0.113961	1
FAM91A1	5	12	0.140091	0.416131	1.28105	0.113961	1
GP6	5	12	0.140091	0.416131	1.28105	0.113961	1
HEATR5A	5	12	0.140091	0.416131	1.28105	0.113961	1
IL5RA	5	12	0.140091	0.416131	1.28105	0.113961	1
KAT2B	5	12	0.140091	0.416131	1.28105	0.113961	1
MMP13	5	12	0.140091	0.416131	1.28105	0.113961	1
RAD54L2	5	12	0.140091	0.416131	1.28105	0.113961	1
RGS1	5	12	0.140091	0.416131	1.28105	0.113961	1
SLC6A2	5	12	0.140091	0.416131	1.28105	0.113961	1
SPATA31A3	5	12	0.140091	0.416131	1.28105	0.113961	1
TCOF1	5	12	0.140091	0.416131	1.28105	0.113961	1
TDRD7	5	12	0.140091	0.416131	1.28105	0.113961	1
ZCCHC6	5	12	0.140091	0.416131	1.28105	0.113961	1
ZMYM4	5	12	0.140091	0.416131	1.28105	0.113961	1
ZNF570	5	12	0.140091	0.416131	1.28105	0.113961	1
ATP10D	29	19	0.140198	1.57924	3.02607	0.842165	1
MAST2	19	11	0.141203	1.77823	4.18427	0.79407	1
SYCP2	19	11	0.141203	1.77823	4.18427	0.79407	1
TRANK1	19	11	0.141203	1.77823	4.18427	0.79407	1
ZSCAN4	19	11	0.141203	1.77823	4.18427	0.79407	1
AADACL4	8	3	0.141511	2.72575	16.0468	0.6493	1
ADAMDEC1	8	3	0.141511	2.72575	16.0468	0.6493	1
ADD1	8	3	0.141511	2.72575	16.0468	0.6493	1
AGBL5	8	3	0.141511	2.72575	16.0468	0.6493	1
AGXT	8	3	0.141511	2.72575	16.0468	0.6493	1
ANKRD52	8	3	0.141511	2.72575	16.0468	0.6493	1
ANKZF1	8	3	0.141511	2.72575	16.0468	0.6493	1
ASNSD1	8	3	0.141511	2.72575	16.0468	0.6493	1
C11orf87	8	3	0.141511	2.72575	16.0468	0.6493	1
CAPZA3	8	3	0.141511	2.72575	16.0468	0.6493	1
CFHR1	8	3	0.141511	2.72575	16.0468	0.6493	1
CHTF18	8	3	0.141511	2.72575	16.0468	0.6493	1
CLHC1	8	3	0.141511	2.72575	16.0468	0.6493	1
DNAJC5B	8	3	0.141511	2.72575	16.0468	0.6493	1
FAM111A	8	3	0.141511	2.72575	16.0468	0.6493	1
FAM199X	8	3	0.141511	2.72575	16.0468	0.6493	1
FZD8	8	3	0.141511	2.72575	16.0468	0.6493	1
HTRA4	8	3	0.141511	2.72575	16.0468	0.6493	1
IDO1	8	3	0.141511	2.72575	16.0468	0.6493	1
INF2	8	3	0.141511	2.72575	16.0468	0.6493	1
INTS8	8	3	0.141511	2.72575	16.0468	0.6493	1
KIAA0141	8	3	0.141511	2.72575	16.0468	0.6493	1
KIAA1919	8	3	0.141511	2.72575	16.0468	0.6493	1
KLHL18	8	3	0.141511	2.72575	16.0468	0.6493	1
LPCAT2	8	3	0.141511	2.72575	16.0468	0.6493	1
MECP2	8	3	0.141511	2.72575	16.0468	0.6493	1
MICALL2	8	3	0.141511	2.72575	16.0468	0.6493	1
OR8S1	8	3	0.141511	2.72575	16.0468	0.6493	1
OSMR	8	3	0.141511	2.72575	16.0468	0.6493	1
PPHLN1	8	3	0.141511	2.72575	16.0468	0.6493	1
PPP2R3A	8	3	0.141511	2.72575	16.0468	0.6493	1
PPP3CB	8	3	0.141511	2.72575	16.0468	0.6493	1
PTGER2	8	3	0.141511	2.72575	16.0468	0.6493	1
RBM41	8	3	0.141511	2.72575	16.0468	0.6493	1
SERPINB5	8	3	0.141511	2.72575	16.0468	0.6493	1
SLC12A4	8	3	0.141511	2.72575	16.0468	0.6493	1
SLC19A3	8	3	0.141511	2.72575	16.0468	0.6493	1
SLC25A31	8	3	0.141511	2.72575	16.0468	0.6493	1
SLC5A5	8	3	0.141511	2.72575	16.0468	0.6493	1
SMPD1	8	3	0.141511	2.72575	16.0468	0.6493	1
SNX18	8	3	0.141511	2.72575	16.0468	0.6493	1
SORCS2	8	3	0.141511	2.72575	16.0468	0.6493	1
TMC7	8	3	0.141511	2.72575	16.0468	0.6493	1
TMEM8A	8	3	0.141511	2.72575	16.0468	0.6493	1
TMX4	8	3	0.141511	2.72575	16.0468	0.6493	1
TUBA1A	8	3	0.141511	2.72575	16.0468	0.6493	1
USP37	8	3	0.141511	2.72575	16.0468	0.6493	1
WNT5B	8	3	0.141511	2.72575	16.0468	0.6493	1
XPNPEP3	8	3	0.141511	2.72575	16.0468	0.6493	1
XXYLT1	8	3	0.141511	2.72575	16.0468	0.6493	1
YME1L1	8	3	0.141511	2.72575	16.0468	0.6493	1
ZDHHC14	8	3	0.141511	2.72575	16.0468	0.6493	1
ZNF699	8	3	0.141511	2.72575	16.0468	0.6493	1
ZNF90	8	3	0.141511	2.72575	16.0468	0.6493	1
ZSCAN31	8	3	0.141511	2.72575	16.0468	0.6493	1
ANKS1B	24	36	0.142585	0.658256	1.15476	0.369298	1
KCNH1	24	36	0.142585	0.658256	1.15476	0.369298	1
DUOX2	11	20	0.143332	0.546846	1.21269	0.233927	1
PSG11	11	20	0.143332	0.546846	1.21269	0.233927	1
RBFOX1	11	20	0.143332	0.546846	1.21269	0.233927	1
FAP	24	15	0.143481	1.65132	3.43123	0.819593	1
OR10G7	24	15	0.143481	1.65132	3.43123	0.819593	1
ZNF679	24	15	0.143481	1.65132	3.43123	0.819593	1
AMFR	3	9	0.1436	0.33366	1.34761	0.0577602	1
AP5Z1	3	9	0.1436	0.33366	1.34761	0.0577602	1
CHUK	3	9	0.1436	0.33366	1.34761	0.0577602	1
CLEC1B	3	9	0.1436	0.33366	1.34761	0.0577602	1
G6PC2	3	9	0.1436	0.33366	1.34761	0.0577602	1
GZF1	3	9	0.1436	0.33366	1.34761	0.0577602	1
H6PD	3	9	0.1436	0.33366	1.34761	0.0577602	1
IGHV3-23	3	9	0.1436	0.33366	1.34761	0.0577602	1
KCNC4	3	9	0.1436	0.33366	1.34761	0.0577602	1
L1TD1	3	9	0.1436	0.33366	1.34761	0.0577602	1
MICU3	3	9	0.1436	0.33366	1.34761	0.0577602	1
NEK1	3	9	0.1436	0.33366	1.34761	0.0577602	1
PGBD5	3	9	0.1436	0.33366	1.34761	0.0577602	1
RNGTT	3	9	0.1436	0.33366	1.34761	0.0577602	1
SHC4	3	9	0.1436	0.33366	1.34761	0.0577602	1
TBK1	3	9	0.1436	0.33366	1.34761	0.0577602	1
TOR1AIP2	3	9	0.1436	0.33366	1.34761	0.0577602	1
TRIM2	3	9	0.1436	0.33366	1.34761	0.0577602	1
WASF1	3	9	0.1436	0.33366	1.34761	0.0577602	1
ZNF614	3	9	0.1436	0.33366	1.34761	0.0577602	1
ZNF816	3	9	0.1436	0.33366	1.34761	0.0577602	1
MAP2	30	43	0.144371	0.687185	1.14369	0.408308	1
NELL1	30	43	0.144371	0.687185	1.14369	0.408308	1
AARS2	15	8	0.144574	1.9257	5.2969	0.758014	1
C2orf53	15	8	0.144574	1.9257	5.2969	0.758014	1
FOXP1	15	8	0.144574	1.9257	5.2969	0.758014	1
IQSEC2	15	8	0.144574	1.9257	5.2969	0.758014	1
KIAA1217	15	8	0.144574	1.9257	5.2969	0.758014	1
MCTP1	15	8	0.144574	1.9257	5.2969	0.758014	1
TARBP1	15	8	0.144574	1.9257	5.2969	0.758014	1
ZMYM1	15	8	0.144574	1.9257	5.2969	0.758014	1
ZNF451	15	8	0.144574	1.9257	5.2969	0.758014	1
ATG2B	15	25	0.145645	0.595199	1.19114	0.287812	1
PNLIP	15	25	0.145645	0.595199	1.19114	0.287812	1
PPFIA2	36	25	0.146582	1.49402	2.64218	0.856701	1
ANO1	8	16	0.146709	0.498246	1.24789	0.18277	1
CGN	8	16	0.146709	0.498246	1.24789	0.18277	1
KIAA0368	8	16	0.146709	0.498246	1.24789	0.18277	1
MYEF2	8	16	0.146709	0.498246	1.24789	0.18277	1
PLXDC2	8	16	0.146709	0.498246	1.24789	0.18277	1
SFSWAP	8	16	0.146709	0.498246	1.24789	0.18277	1
SLC4A8	8	16	0.146709	0.498246	1.24789	0.18277	1
PDE3A	25	37	0.148817	0.667123	1.15931	0.378247	1
CDH6	20	31	0.150091	0.638504	1.17577	0.339557	1
PCDHA6	20	31	0.150091	0.638504	1.17577	0.339557	1
PTCHD4	20	31	0.150091	0.638504	1.17577	0.339557	1
ABCD2	25	16	0.15307	1.61277	3.27825	0.815579	1
KCTD8	25	16	0.15307	1.61277	3.27825	0.815579	1
MYO7A	25	16	0.15307	1.61277	3.27825	0.815579	1
GJA8	20	12	0.153629	1.716	3.89682	0.788551	1
LATS1	20	12	0.153629	1.716	3.89682	0.788551	1
NPY5R	20	12	0.153629	1.716	3.89682	0.788551	1
ZNF516	20	12	0.153629	1.716	3.89682	0.788551	1
C12orf55	16	26	0.155295	0.610434	1.19947	0.30171	1
MAGEL2	31	21	0.155384	1.52766	2.84206	0.836104	1
PAPPA	31	21	0.155384	1.52766	2.84206	0.836104	1
CSF2RB	12	21	0.155837	0.568123	1.22519	0.25171	1
GRM6	12	21	0.155837	0.568123	1.22519	0.25171	1
OR6N2	12	21	0.155837	0.568123	1.22519	0.25171	1
TAAR6	12	21	0.155837	0.568123	1.22519	0.25171	1
VAV3	12	21	0.155837	0.568123	1.22519	0.25171	1
HEPH	45	33	0.156983	1.41903	2.34191	0.867442	1
SATB2	21	32	0.157648	0.649452	1.18132	0.350268	1
EPHB1	38	27	0.158619	1.46048	2.53286	0.852434	1
ANKRD7	12	6	0.160843	2.04937	6.71242	0.704918	1
ARHGAP12	12	6	0.160843	2.04937	6.71242	0.704918	1
C3AR1	12	6	0.160843	2.04937	6.71242	0.704918	1
C7orf63	12	6	0.160843	2.04937	6.71242	0.704918	1
CDH15	12	6	0.160843	2.04937	6.71242	0.704918	1
CDH26	12	6	0.160843	2.04937	6.71242	0.704918	1
CRNKL1	12	6	0.160843	2.04937	6.71242	0.704918	1
FAR2	12	6	0.160843	2.04937	6.71242	0.704918	1
FMR1NB	12	6	0.160843	2.04937	6.71242	0.704918	1
LLGL2	12	6	0.160843	2.04937	6.71242	0.704918	1
LRRC43	12	6	0.160843	2.04937	6.71242	0.704918	1
MICAL2	12	6	0.160843	2.04937	6.71242	0.704918	1
MLIP	12	6	0.160843	2.04937	6.71242	0.704918	1
OR2AG2	12	6	0.160843	2.04937	6.71242	0.704918	1
OR51I2	12	6	0.160843	2.04937	6.71242	0.704918	1
PRB3	12	6	0.160843	2.04937	6.71242	0.704918	1
PRKCI	12	6	0.160843	2.04937	6.71242	0.704918	1
PSD	12	6	0.160843	2.04937	6.71242	0.704918	1
RHCG	12	6	0.160843	2.04937	6.71242	0.704918	1
SLC9A5	12	6	0.160843	2.04937	6.71242	0.704918	1
TMC5	12	6	0.160843	2.04937	6.71242	0.704918	1
TNFRSF11A	12	6	0.160843	2.04937	6.71242	0.704918	1
ZFAND4	12	6	0.160843	2.04937	6.71242	0.704918	1
ZNF222	12	6	0.160843	2.04937	6.71242	0.704918	1
ARHGAP17	16	9	0.160891	1.82604	4.73679	0.751093	1
ECE2	16	9	0.160891	1.82604	4.73679	0.751093	1
IL1RL1	16	9	0.160891	1.82604	4.73679	0.751093	1
KIT	16	9	0.160891	1.82604	4.73679	0.751093	1
NBEAL1	16	9	0.160891	1.82604	4.73679	0.751093	1
NTRK1	16	9	0.160891	1.82604	4.73679	0.751093	1
OR8B8	16	9	0.160891	1.82604	4.73679	0.751093	1
PRAME	16	9	0.160891	1.82604	4.73679	0.751093	1
PRR23A	16	9	0.160891	1.82604	4.73679	0.751093	1
UBN2	16	9	0.160891	1.82604	4.73679	0.751093	1
ZSCAN20	16	9	0.160891	1.82604	4.73679	0.751093	1
LAMB4	27	39	0.160932	0.683488	1.16723	0.395099	1
EPG5	26	17	0.162401	1.57876	3.14541	0.812228	1
BRINP1	32	22	0.162725	1.50539	2.76393	0.833629	1
UBR5	32	22	0.162725	1.50539	2.76393	0.833629	1
MYH7	41	55	0.162842	0.73223	1.14353	0.465801	1
ACIN1	6	13	0.163058	0.460926	1.31285	0.142464	1
CHRND	6	13	0.163058	0.460926	1.31285	0.142464	1
DVL3	6	13	0.163058	0.460926	1.31285	0.142464	1
DYRK1A	6	13	0.163058	0.460926	1.31285	0.142464	1
FAM227B	6	13	0.163058	0.460926	1.31285	0.142464	1
IGHM	6	13	0.163058	0.460926	1.31285	0.142464	1
KIAA0319L	6	13	0.163058	0.460926	1.31285	0.142464	1
MC3R	6	13	0.163058	0.460926	1.31285	0.142464	1
[truncated: 14,579 more rows]
